# Supplementary material for: Gender differences in the relationship between adult attachment and self-identity: A network analysis research among Chinese college students
Source: PLoS One. 2026 Jun 12;21(6):e0351504. doi: 10.1371/journal.pone.0351504 (PMC13262891; doi:10.1371/journal.pone.0351504)
Supplement: S1 Data — (ZIP) [file pone.0351504.s001.zip]

Archive with 7 entries (6 files):
- Data and Code/
- Data and Code/network analysis.R
- Data and Code/gril data.xlsx
- Data and Code/Mydata.xlsx
- Data and Code/boy data.xlsx
- Data and Code/.Rhistory
- Data and Code/.RData
