# Supplementary material for: Gender differences in the relationship between adult attachment and self-identity: A network analysis research among Chinese college students
Source: PLoS One. 2026 Jun 12;21(6):e0351504. doi: 10.1371/journal.pone.0351504 (PMC13262891; doi:10.1371/journal.pone.0351504)
Supplement: S1 Data — (ZIP) [file pone.0351504.s001.zip › Data and Code/network analysis.R]

#Load package
install.packages("igraph")
install.packages("qgraph")
install.packages("bootnet")
install.packages("glmnet")
install.packages("networktools")
install.packages("ggplots")
install.packages("bootnet")
install.packages("mgm")
install.packages("dplyr")
install.packages("RColorBrewer")
install.packages("viridis")
install.packages("NetworkComparisonTest")
install.packages("readxl")
install.packages("RColorBrewer")
install.packages("viridis")
install.packages("dplyr") 
install.packages("bootnet")
library(networktools)
library(dplyr)           
library(igraph)
library(qgraph)
library(bootnet) 
library(glmnet)
library(networktools)
library(ggplot2)
library(bootnet)
library(mgm)
library(dplyr)
library(RColorBrewer)
library(viridis)  
library(NetworkComparisonTest)
library(readxl)
library(RColorBrewer) 
library(viridis) 

#The code for Figure 1
library(readxl)
View(Mydata)
Mydata <- read_excel("D:/本研究数据与代码/Mydata.xlsx")library(readxl)
View(Mydata)
data1<-Mydata[c(2:9)]
c1<-cor_auto(data1)#Automatically generate an appropriate correlation matrix
qgraph<-qgraph(c1)#Network Structure Diagram Based on the Correlation Matrix
p <- ncol(data1)
object <- mgm(data = as.matrix(data1),
              type = rep("g", p),
              level = rep(1, p),
              lambdaSel = "CV",
              ruleReg = "OR",
              pbar = FALSE)
prediction <- predict(object = object, 
                      data = data1)
nodpre<- prediction$error
write.csv(nodpre,"node predictability.csv")
icu101groups<-c("Adult Attachment","Adult Attachment", "Self-identity", "Self-identity", "Self-identity", "Self-identity", "Self-identity","Self-identity") 
colnames(data1)<-c('D1','D2','D3','D4','D5','D6','D7','D8')
ames<-c('Attachment Avoidance','Attachment Anxiety','Temporal Disintegration','Excessive Self-Consciousness','Distractibility','Identity Diffusion','Authority Confusion','Disorientation')
qgraph(cor_auto(data1),groups=icu101groups,palette="pastel",layout="spring")#Use the “groups=” attribute to define groups and create a network graph based on a correlation matrix
labels1<-colnames(data1) 
auto1<-qgraph(cor_auto(data1),groups=icu101groups,cut=0.4,vsize=6,
              legend=TRUE,borders=TRUE,layout="spring",
              palette="colorblind",legend.cex=0.25,
              label.cex=1,labels=labels1,nodeNames=ames,mar=c(4,1,2,2))
Network1<-estimateNetwork(data1,default="cor")#
Network_glasso3<-estimateNetwork(data1,default = "EBICglasso",corMethod="spearman")#glasso using spearman
# Plot: Ensure that the grouping variable is a factor)
icu101groups <- as.factor(icu101groups)
# Generate color (use Set3 by default; if unavailable, use viridis)
num_groups <- length(levels(icu101groups))
colors <- if (num_groups <= 12) {
  brewer.pal(num_groups, "Set3")
} else {
  viridis(num_groups)
}
# 
plot(
  Network_glasso3,
  layout = "spring",
  groups = icu101groups,
  color = colors,  
  posCol = "#CC0000",  
  negCol = "#0000CC",  
  vsize = 6,
  legend = TRUE,
  borders = TRUE,
  minimum = 0,
  legend.cex = 0.40,
  label.cex = 1,
  labels = labels1,
  nodeNames=ames,
  mar = c(4, 1, 2, 2)
)

weight_matrix <- getWmat(Network_glasso3) # This is the actual weight of the edge

#The following is the code for Figure 2 and Table 3
#Plot a central tendency chart
centralityPlot(auto1,include=c("Strength","Closeness","ExpectedInfluence"),scale="z-scores")

#Calculate the raw scores for central tendency measures

center<-centrality( Network_glasso3) #centrality indices
strgth<-as.data.frame(center$InDegree)
Closeness<-as.data.frame(center$Closeness)
Between<-as.data.frame(center$Betweenness)
ExpectedInfluence<-as.data.frame(center$ExpectedInfluence)
#Calculate the standardized scores for centrality metrics
center_auto <- centrality(auto1)   #InDegree, Closeness, Betweenness, ExpectedInfluence 
# Define the z-score normalization function
z_score <- function(x) {
  (x - mean(x, na.rm = TRUE)) / sd(x, na.rm = TRUE)
}
#Calculate the standardized score for the central tendency measure
Strength_z   <- as.data.frame(z_score(as.numeric(unlist(center_auto$InDegree))))
Closeness_z   <- as.data.frame(z_score(as.numeric(unlist(center_auto$Closeness))))
Betweenness_z <- as.data.frame(z_score(as.numeric(unlist(center_auto$Betweenness))))
ExpectedInfluence_z <- as.data.frame(z_score(as.numeric(unlist(center_auto$ExpectedInfluence))))
# 
ei_results <- networktools::expectedInf(auto1)
EI_z <- scale(ei_results$step1)
print(EI_z)
#The following is the code for Figure 6
#Network Stability and Accuracy and Edge Weight Test
nonParametricBoot <- bootnet(data1, nBoots = 1000, 
                             default = "EBICglasso", threshold = FALSE,
                             type="nonparametric", 
                             statistics="all")

plot(nonParametricBoot, labels=FALSE, order="sample")
plot(nonParametricBoot, "edge", plot = "difference", onlyNonZero = TRUE, order = "sample")
summary(nonParametricBoot) %>% ungroup %>% filter(type == "edge") %>% arrange(-sample) %>% View

#The following is the code for the gender network analysis of the male students shown in Figure 3
library(readxl)
boy_data <- read_excel("D:/本研究数据与代码/boy data.xlsx")
View(boy_data)
data3<-boy_data[c(3:10)]
c2<-cor_auto(data3)#
qgraph<-qgraph(c2)#
icu102groups<-c("Adult Attachment","Adult Attachment", "Self-identity", "Self-identity", "Self-identity", "Self-identity", "Self-identity","Self-identity") 
colnames(data3)<-c('D1','D2','D3','D4','D5','D6','D7','D8')
ames<-c('Attachment Avoidance','Attachment Anxiety','Temporal Disintegration','Excessive Self-Consciousness','Distractibility','Identity Diffusion','Authority Confusion','Disorientation')

qgraph(cor_auto(data3),groups=icu102groups,palette="pastel",layout="spring")#Use the “groups=” setting to create groups and build a network diagram (groups) based on a correlation matrix
labels2<-colnames(data3) 
auto3<-qgraph(cor_auto(data3),groups=icu102groups,cut=0.4,vsize=6,
              legend=TRUE,borders=TRUE,layout="spring",
              palette="colorblind",legend.cex=0.25,
              label.cex=1,labels=labels1,mar=c(4,1,2,2))
Network22<-estimateNetwork(data3,default="cor")
Network_glasso22<-estimateNetwork(data3,default = "EBICglasso",corMethod="spearman")#glasso using cor_auto
#Create a network diagram
#Ensure that the grouping variable is a factor
icu102groups <- as.factor(icu102groups)
#  plot
plot(
  Network_glasso22,
  layout = "spring",
  groups = icu102groups,
  color = colors,  
  vsize = 6,
  posCol = "#CC0000", 
  negCol = "#0000CC", 
  legend = TRUE,
  borders = TRUE,
  minimum = 0,
  legend.cex = 0.40,
  label.cex = 1,
  labels = labels2,
  nodeNames=ames,
  mar = c(4, 1, 2, 2)
)

#Gril
#The following is the code for the gender network analysis of the female students shown in Figure 3
library(readxl)
gril_data2 <- read_excel("D:/本研究数据与代码/gril data.xlsx")
View(gril_data2)
data4<-gril_data2[c(3:10)]
#
c3<-cor_auto(data4)#
qgraph<-qgraph(c3)#
icu103groups<-c("Adult Attachment","Adult Attachment", "Self-identity", "Self-identity", "Self-identity", "Self-identity", "Self-identity","Self-identity") 

colnames(data4)<-c('D1','D2','D3','D4','D5','D6','D7','D8')
ames<-c('Attachment Avoidance','Attachment Anxiety','Temporal Disintegration','Excessive Self-Consciousness','Distractibility','Identity Diffusion','Authority Confusion','Disorientation')

qgraph(cor_auto(data4),groups=icu103groups,palette="pastel",layout="spring")#通过"groups="Use the “groups=” setting to create groups and build a network diagram (groups) based on a correlation matrix
labels3<-colnames(data4) 
auto4<-qgraph(cor_auto(data4),groups=icu103groups,cut=0.4,vsize=6,
              legend=TRUE,borders=TRUE,layout="spring",
              palette="colorblind",legend.cex=0.25,
              label.cex=1,labels=labels1,mar=c(4,1,2,2))
Network33<-estimateNetwork(data4,default="cor")
Network_glasso33<-estimateNetwork(data4,default = "EBICglasso",corMethod="spearman")#glasso using cor_auto
# 
icu103groups <- as.factor(icu103groups)
# Plot
plot(
  Network_glasso33,
  layout = "spring",
  groups = icu103groups,
  color = colors,  
  vsize = 6,
  posCol = "#CC0000",  
  negCol = "#0000CC",  
  legend = TRUE,
  borders = TRUE,
  minimum = 0,
  legend.cex = 0.40,
  label.cex = 1,
  labels = labels3,
  nodeNames=ames,
  mar = c(4, 1, 2, 2)
)

#Gender Network: A Comparative Analysis  Figure 4: Computational Code
centralityPlot(list(female=auto4, male=auto3), 
               include = c("Closeness","Strength","ExpectedInfluence"),scale="z-scores")


#Calculation of Figure 5 and the Test for Differences
data21<-Mydata[c(2:9)]
dataM <- data21[2:242, ] # Extract the male dataset
dataF <- data21[244:624, ] # Extract the female dataset

###Convert the data into a matrix format
dataMM.cor<-cor_auto(dataM,detectOrdinal =FALSE) 
dataFF.cor<-cor_auto(dataF,detectOrdinal =FALSE) 
#Naming Node Variables
names<-c("D1","D2","D3","D4","D5","D6","D7","D8")
longnames <- c("Attachment Avoidance","Attachment Anxiety","Temporal Disintegration","Excessive Self-Consciousness","Distractibility","Identity Diffusion","Authority Confusion","Disorientation")
gr <- list("TYPEA"=c(1:2), "TYPEB"=c(3:8)) 

### A. Figure 1##
graph_ptsd.g<-qgraph(dataMM.cor, labels=names, graph="pcor", layout="spring", 
                     vsize=6, cut=0, maximum=.99, sampleSize = nrow(dataM),
                     border.width=1.5, border.color="black", minimum=.1, 
                     groups=gr, color=c('#a8e6cf', '#dcedc1'),
                     nodeNames = longnames,legend.cex=.4)


dev.off()

# Bridge Analysis Section   The code for Figure 5
b2<-dataFF.cor
colnames(b2)<-c("D1","D2","D3","D4","D5","D6","D7","D8")
a2<-bridge(b2,communities = list("TYPEA"=c(1:2),"TYPEB"=c(3:8)))#Calculating the centrality of a bridge


plot(a2,include = c("Bridge Strength",
                    "Bridge Expected Influence (1-step)"),zscore = T,order="value")#Bridge Centrality Diagram
dev.off() 


#NETWORK INVARIANCE TEST EDGE INVARIANCE TEST 
com1<-NCT(dataM, dataF,
          0.5, it = 1000, binary.data=FALSE, 
          paired=FALSE, weighted=TRUE, AND=FALSE, abs=FALSE,
          test.edges=TRUE, edges="all", test.centrality = TRUE,
          progressbar=TRUE, make.positive.definite=TRUE,
          verbose=TRUE)
com1
?NCT


#GLOBAL STRENGTH INVARIANCE TEST 
nct_result <- NCT(dataM, dataF, 
                  it = 1000, 
                  test.centrality = TRUE,
                  centrality = "strength")
print(nct_result)

#Difference Test for Strength
plot(nonParametricBoot, statistics="Strength", plot="difference",order = "mean")

#Calculating the CS Coefficient and PlottingAccuracy analysis #
caseDroppingBoot <- bootnet(data1, nBoots = 1000, threshold = FALSE, default = "EBICglasso", 
                            type="case", statistics="all")
corStability(caseDroppingBoot)
plot(caseDroppingBoot, statistics="all")
plot(caseDroppingBoot, statistics = c("Strength","Closeness","expectedInfluence"))
