# Supplementary material for: Gender differences in the relationship between adult attachment and self-identity: A network analysis research among Chinese college students
Source: PLoS One. 2026 Jun 12;21(6):e0351504. doi: 10.1371/journal.pone.0351504 (PMC13262891; doi:10.1371/journal.pone.0351504)
Supplement: S1 Data — (ZIP) [file pone.0351504.s001.zip › Data and Code/gril data.xlsx]

## Sheet: Sheet1
sub	sex	D1	D2	D3	D4	D5	D6	D7	D8
2	2	2.54	4.94	2	3.67	3	3.14	4.5	4
3	2	3.96	3.83	2.86	2.83	3	3	2.75	3
4	2	4.21	4.06	3.14	3	2.8	2.86	2.5	3.14
6	2	2.92	5.5	2.14	2.5	2.2	4.29	2.5	2.14
7	2	4.38	4.56	3.14	4.33	3.4	3.57	4.75	3
8	2	3.46	3.67	4	3.5	3.2	4	4.5	3.29
9	2	4.21	2.72	3.57	3.17	3.2	3.71	4.5	3.43
11	2	4.13	3.94	3.43	3.83	3.6	3.57	4.75	3.14
12	2	2.92	4.39	3.86	3	5	3.86	5	5
13	2	3.75	2.89	4.14	3.5	3.2	4.71	4.75	4.14
15	2	3.88	3.06	3.43	3.5	3.4	3.86	3.25	4
16	2	2.92	3.33	4	3.83	3.8	3.71	4.5	3.71
18	2	4.21	4.5	3.14	2.83	2.4	3.14	3.75	2.43
20	2	4.71	2.22	3.71	4	4	4.14	4.25	4.14
22	2	4.92	2.83	3.43	3.5	3.8	4.43	3.25	4
24	2	4.29	2.39	3.57	3.5	3.4	3.71	3.5	3.29
25	2	3.38	5.22	3.86	4	3.4	3.71	3.75	4.43
26	2	3.88	3.28	3.43	3.33	3.4	4.14	4.5	1.86
27	2	4.75	3.72	3.57	3.33	3	4.43	4	2.71
28	2	4.83	3.28	2.86	2.83	2.6	3.29	4.5	2.43
29	2	4.54	4.83	3.43	2.33	3.2	3	3	3.43
30	2	5	2.56	4.71	3.17	3.8	4	4.5	3.43
31	2	4.29	3.5	3.14	2.83	2.8	3.29	3.75	2.14
32	2	4.33	3.39	3.14	2.67	2.6	3.14	4.5	2.86
33	2	3.33	4.5	3.29	3.17	2.4	4.86	4.25	3
34	2	4.67	3.22	2.86	2.5	2	2.86	3.75	3.14
35	2	4.63	4.83	3.57	3.67	2.8	3.71	3.75	3.86
38	2	4.13	3.28	3.29	3.17	3	3.43	3.75	2.71
39	2	4.08	3.67	3.29	3.17	3.2	3.71	4	2.71
40	2	3.08	1.78	4.86	4.5	4.2	4.43	4.5	4.43
41	2	5.42	1.83	3.71	2.83	3.6	3.57	4.5	1.86
42	2	3.63	3.28	3.86	3.5	3.6	4.14	4.5	3.57
43	2	4.75	6.06	3.14	2.33	2.6	3.14	3.5	2.57
45	2	3.29	4.44	3.43	3.17	3.4	3.57	3.5	3.14
46	2	3.08	3.89	3.71	3.17	2.8	3.71	4	2.86
47	2	3.79	3.33	4.14	4	4	4	3.75	3.29
48	2	3.54	4.5	2.57	2.67	1.8	2.57	4.25	1.86
50	2	4.13	4.17	3	2.83	3.2	2.29	3	2.86
51	2	4.21	1.33	1.57	1.67	2.6	1.57	1	2.14
53	2	4.33	3.22	3	3.67	3	3	1.75	2.71
54	2	3.46	2.94	3.14	3.5	3.4	4	3.25	3.43
55	2	3.96	3.39	3.43	3.5	3.4	3.29	2.75	3
57	2	3.79	3.83	2.86	3	2.8	3.57	3.75	2.57
58	2	4.33	3.89	3	3	3	3	3	3
59	2	4	3.89	3.29	3	3	3	3.5	3
61	2	3.17	4.44	3.14	2.67	3.2	3	4	3.57
62	2	4.33	2.67	3.86	4	3.4	4.29	4.75	3.71
63	2	3.63	4.39	3	2.5	2.8	3.29	4	2.86
64	2	4.5	4.39	3	3	3	3.57	4	3
65	2	4.54	4.06	2.71	2.33	3.2	2.57	2.75	2.57
66	2	3.42	4.17	3	4.17	3.2	3.29	3.75	3.71
67	2	3.96	2.33	3.57	4	3	3.71	4	3.14
68	2	4.46	3.83	3	3.5	2.4	2.86	3.5	2.43
71	2	4.67	5.17	2.86	2.67	3.2	2	3.75	2.57
72	2	4	4.17	3.71	3.67	3.2	3.71	4	3.57
73	2	4.63	4.06	2.29	4	2.4	2.29	2.5	2.29
75	2	3.63	3.94	4.14	3	3.4	4.14	4.5	3
76	2	4.21	2.67	3	3.17	2.4	3.71	3.75	3.43
77	2	4.5	3.89	2.71	2.5	2.2	2.57	2.75	3.14
78	2	3.38	5.61	1.71	1.67	2	2.29	2	2.71
79	2	4.04	3.56	3.43	3.33	3.4	3.43	4	3.14
81	2	3.25	5.67	2.14	2.5	1.2	3	2.25	1.57
84	2	4.58	5.33	2.14	2	2.8	3.14	3.75	3.14
85	2	3.92	4.5	2.43	2.83	3.2	2.71	3.75	3.14
86	2	3.42	4.72	2.57	3.5	2.6	4	3.5	2.86
87	2	3.92	5	2.57	2.33	3.2	1.86	2.5	2.29
88	2	2.75	2.83	4.43	3.83	3.4	4.29	4.25	3.14
89	2	3.71	4.61	3.43	3.33	3.8	3.57	3.75	3.14
91	2	3.42	4.44	2.71	3	3.4	3	3.5	3.14
92	2	4.38	4.89	3.57	2.83	2.8	3.29	3	3
93	2	2.75	5	2.71	3.5	2.2	3.14	4.5	2.57
96	2	4.25	3.11	3.71	3.33	3.4	3.86	4.25	3.71
98	2	4.21	4.22	2.43	2.33	2.4	2.57	2	2.86
99	2	4.33	1.89	4.43	4	2.8	4.29	4	2.57
100	2	4.29	3.5	3.29	2.5	2.6	3.43	3.5	3.29
101	2	4.38	4.39	3.57	2.17	3.6	3.29	4.5	2.86
102	2	3.71	3.22	4.43	3.83	4.6	5	4.5	4.71
104	2	3.79	3.94	3.71	3.67	3.2	3.71	4	3.43
105	2	4.13	3.22	3.43	3.67	3	3.57	3.5	3.29
106	2	4.17	4.56	3.71	3	2.6	3.29	3.75	3
108	2	4.38	3.17	2.71	3.17	3.2	4.29	4.75	2.71
109	2	4.04	4.33	3.86	3.33	3	3.29	4	2.71
111	2	3.21	5.39	2.43	2.33	2.8	3.86	2.5	2.86
112	2	4.38	3.28	3.71	3.33	3.8	3.29	4.25	3.57
117	2	3.17	3.89	3.57	3.67	3	4.14	4.25	3.43
118	2	4.88	3.44	3	2.83	3	3.71	4	3.14
120	2	3.88	3.61	2.57	2.67	3.6	3.29	3.75	3.57
121	2	3.83	3.78	2.57	3.5	3.2	2.57	3	3.43
122	2	4.25	3.94	3.71	3.33	4	3.43	3.5	3.71
124	2	4.71	3.94	3	3	2.8	3.57	3.5	2.14
125	2	3.04	2.33	3.86	2.83	3.4	4.14	4.25	4.29
126	2	3.88	4.28	2.86	3.17	2.8	3.14	3.75	3.43
127	2	3.75	3.72	3.57	2.83	3	3	2.75	3
130	2	4.71	3.78	3.14	3	2.4	2.71	4	2.29
132	2	4.25	4	3	3	3	3	3	3
133	2	4.21	3.83	3.29	3.17	3	3.14	3.25	2.71
136	2	4.21	4.11	2.86	3	3.4	3	2.5	3
137	2	4.33	4.11	2.86	3.33	3.2	3.43	3	3.14
139	2	4.33	4	2.71	3	2.8	3.29	3.75	3
140	2	4.17	3.89	3	3	3	3	3	3
141	2	4.42	3.89	3.29	2.83	3	3.14	3.25	3.43
144	2	4.08	3.33	3.29	3	2.8	3.43	3.5	3.29
146	2	5	2.5	4	3.83	2.6	3.57	4	3.14
148	2	4.67	3.89	3	3	2.8	3	3	3
151	2	4.67	4.5	4.57	3.5	3.6	4.29	4.75	4.71
152	2	3.25	4.83	3.57	3.17	2.6	3.29	4.75	2
153	2	3.63	1.17	5	4.33	4.2	5	5	4.71
155	2	4.38	4	3.43	2.67	3.6	3.43	4	3.14
156	2	4.25	4.72	3	2.67	2.4	3.14	3.5	3.57
157	2	4.08	3.5	3.86	3.67	3.6	3.71	4.25	3.71
158	2	4.21	3.17	3.29	2.83	3	3.57	3.5	3
159	2	3.79	4.78	3.14	3.33	3	3.14	3.75	3
162	2	3.08	5.72	3.29	3.33	2.6	3.57	3.5	3
164	2	4.71	5.11	2.29	2.33	2.8	2.29	2	2.57
166	2	4.67	4.39	3.29	2.17	2.8	2.86	3.75	3.71
167	2	4.17	2.83	3.43	3.83	3.6	3.14	3.5	3.57
168	2	4.29	4.33	2.71	2.83	2.8	3.29	1.5	2.71
169	2	4.58	4.17	2.57	3.67	3.4	2.29	2.25	2.86
170	2	4.38	4.5	3.29	2.17	2.6	3	3.75	2.29
171	2	2.71	4.39	3.71	4	3	4.57	3.75	3.86
172	2	4.63	4.61	2.57	3	2.4	2.57	3.25	1.57
173	2	4.5	3.44	3.86	3	2.8	3.57	2.75	3.29
174	2	3.25	4.56	3.14	3.33	3	3.71	3.75	3.71
175	2	3.29	4.56	3	3.17	3	3.14	3.25	3.14
176	2	4.21	3.39	3.43	3	3	3.57	4	3.29
177	2	3.13	5.28	2.43	2.83	2.8	3	2.75	2.86
178	2	3.88	4.28	2.57	3.83	4.2	3.43	3.25	3.14
180	2	4.79	5	1.86	4.17	2.8	2.43	2	2.86
181	2	4.25	2.39	3.86	3.83	3.2	4.14	4.25	3.71
182	2	3.75	3.67	3.43	3.17	3.2	3.57	3.5	3.14
184	2	3.63	1.67	4.71	3.83	4.6	4.57	4.75	4.29
185	2	3.38	3.56	3.43	3.33	3.4	3.86	4.25	4
187	2	2.92	2.72	3.86	3.67	4	3.86	4.25	4
189	2	4	4.11	3.29	3.17	3.2	3.14	4	3.14
190	2	3.5	4.94	2.86	3.5	3.2	3.29	4.25	2.86
191	2	4.17	4	3.71	3.67	3.2	3.71	4	3.43
192	2	3.25	3.11	4.43	3.67	3	3.71	4.5	3.29
193	2	4.38	3.78	3.43	2.5	3	2.86	3.75	3.14
195	2	3.33	4.17	4	3.67	3.2	4.29	4	4
196	2	2.96	3.56	3.71	4	3.2	4	4.25	3.57
198	2	3.29	4.17	3.43	2.83	3.4	3.86	4	4.14
199	2	2.29	4.83	3.57	2.67	3	3.57	1.5	4.43
201	2	4.33	4.22	2.86	4	3	2.14	3.25	3.29
202	2	4	4.06	3.43	3.67	3	3	4.25	4
203	2	3.46	1.89	4.14	4.33	3.8	4.57	4.5	4.29
204	2	3.71	4.28	3.57	3.33	3	3.57	3.75	3.29
205	2	4.42	5.44	1.14	2.33	2	4	3	2.14
206	2	4	2.5	3.71	3.5	4	4	4	3.71
207	2	3.92	4.39	3.14	2.83	3	3.71	4	3
208	2	3.04	5.56	2.43	2.33	2.4	3.57	4	2.71
209	2	3.75	4.56	3.29	2.67	3.6	3.86	4.25	3.57
210	2	3	1.67	2.86	3.33	3.4	3.57	3.5	4.29
211	2	3.04	2.72	3.29	2.83	3.6	3.43	3.75	4.29
212	2	3.54	4.28	2.29	1.83	2.8	3.57	4	3.29
213	2	3.63	3.44	3	2.83	2.8	3.43	4	3
214	2	3.25	2.89	2.29	3.33	3.2	3.14	2.5	3.43
215	2	4.21	3.94	3.57	3.17	3	3	4	2.86
216	2	4.42	4.67	3.71	3.67	3.6	3.57	4	3.86
217	2	4.04	3.5	3.57	3	3	3.57	3.75	3.71
218	2	3.29	3.06	3.43	3.5	2.8	3.86	4	3.43
219	2	4.08	3.56	2.86	2.67	2.8	3.43	3	3.29
220	2	3.54	3.06	3.29	3.67	3.4	3.71	4	3.14
221	2	3.96	3.67	3.29	3.33	2.8	3.57	3.5	2.43
222	2	4.67	3.56	3.14	2.5	3.2	3.14	3.5	4
223	2	3	4.33	3.71	3.17	3.4	3.71	4	3.29
224	2	4	2.22	4.43	4.33	4	4.43	4.25	3.86
225	2	4.13	3.39	4.29	4.17	3.4	3.86	4.5	3.71
226	2	3.54	3.5	3.57	3.83	3.4	3.71	4	4.14
227	2	4.33	4.28	3.14	2.67	3	3.14	3.5	2.57
228	2	4.33	4	4.29	4.5	3.8	4.57	5	4.29
229	2	4.13	4.56	3.14	3.67	3	3.43	3.5	3
230	2	4.04	3.83	2.14	2.33	2.4	2.57	3.25	2.43
231	2	3.46	5.56	2.43	2.33	2.2	3.14	3.5	1.86
232	2	4.04	2.17	3.86	3.33	3.6	4.43	5	3.71
233	2	4.29	4.11	3.43	3.67	2.8	3.43	4.25	3.43
234	2	3.63	2.83	3.57	4.17	3.2	3.57	4	3.29
235	2	4.21	4.06	4.57	4.5	3.4	5	5	4
237	2	4.67	2.83	4	3	4	3.57	4	4.29
238	2	4.38	5.06	3.29	2.83	2.4	2.71	4.5	3.14
239	2	3.5	2.94	4	3.33	4	3.71	5	3.29
241	2	3.5	4.5	3	3	2.8	3.57	4	3.86
242	2	4.71	2.94	4.14	2.17	3.2	3.29	4.25	3.14
243	2	4.04	4.39	3.43	4	2.8	3.57	4	3.57
244	2	2.38	3.17	3	3.33	2.8	3.86	3.75	3.43
245	2	3.58	4.89	3	2.17	3.2	3	3.75	2.71
246	2	2.88	2.33	4.43	4.33	4	4.86	4.25	4.86
247	2	4.04	3.39	3.71	3.33	3	3.43	4.25	3
250	2	4.54	6.33	2	4	2.6	1.71	1.25	2.57
251	2	3.92	4	3.43	2.5	3	2.43	2.5	3
259	2	3.75	4.17	3	2.67	2.6	2.86	3	3
260	2	4.42	3.78	3	3	3.2	3	3.5	2.86
262	2	4.54	4	3	3	3	3	3	3
267	2	3.54	4.56	2.43	2.83	2.4	2.14	3	1.43
269	2	3.54	5.28	3.14	2.83	2.6	3.14	4.75	2.57
272	2	4.21	4.06	3.43	4.17	2.4	3	2.75	3.29
277	2	4.46	3.39	3.29	2.83	2.6	3.71	3.75	3.43
280	2	3.96	4.56	3.43	3.67	2.4	3	3.25	2.43
281	2	3.46	2.06	4.29	4.5	4.2	3.57	3	4.29
282	2	4.75	4.5	3.71	2.83	3.4	3.57	2.75	4
285	2	3.5	3.89	3.86	3.33	2.2	3	3.75	2.71
287	2	4.46	4.61	2.86	2.17	3.2	3.29	3.25	2.43
290	2	4.38	4.06	3.14	2.67	3.2	3.71	4	2.71
292	2	4.75	3.11	2.86	3	2.6	3.29	3.5	3.43
293	2	3.96	3.72	2.86	3.17	3.6	3.71	3	2.57
299	2	4.5	3.67	3	2.83	2.8	3	4	2.86
301	2	3.54	5.22	3.14	2.33	3	2.86	3.5	3.29
303	2	3.38	4.28	3.86	3	3.8	3.86	3.25	3.29
304	2	4.08	3.5	3.57	4.17	3	3.86	3.75	3.29
305	2	3.29	2.33	4	3.83	3.8	4	4	3.14
307	2	4.58	4.22	3.71	2.5	2.6	3	4.25	2.43
312	2	2.38	4	3.71	3.5	3.4	3.43	3.5	4.29
318	2	3.38	3.5	3.71	3.33	3.6	3.86	3.5	2.86
320	2	4.17	4.72	3.29	2.83	2.6	3	4.25	2.86
321	2	3.67	2.61	3	3.67	2.8	3.29	4	3
323	2	2.75	3.17	4.43	3.83	4.2	4	4.5	4.29
326	2	3.67	2.94	4	3.67	3.4	4.29	4	4.43
327	2	3.33	4.61	3.57	2.83	3.6	3.43	4	3.43
328	2	2.88	3.11	3.71	3	3.8	3.86	3.75	4.14
329	2	2.33	4.22	4	3.33	3.8	4	4	4.14
330	2	4.08	4.39	3.14	2.17	1.8	3.43	3.5	2.14
332	2	3.63	4.28	3.14	3.17	3.2	3.14	3.75	3.14
333	2	4.29	3.06	2.57	2.83	3	2.86	2.75	2.86
335	2	3.71	2.5	3.29	4	3.4	3.86	4	3.57
336	2	4	3.72	3	3	3	3	3	3
337	2	4.75	3.11	3.29	3.17	3.2	3.43	3.5	3.14
341	2	3.5	2.94	3.43	3.33	2.6	2.43	2.5	3
344	2	4.21	4.67	2.29	2.33	2.8	2.29	2	2.57
345	2	4.38	4.5	3.29	3.5	2.8	3.29	3	2.71
346	2	4	3.06	2.57	2.33	2.8	2.43	2.25	2.86
348	2	3.17	4.33	3	3	3.2	3	3	3
351	2	4.33	5	3.14	2.67	2.8	2.57	2.75	2.71
352	2	4.33	3.89	3.43	2.5	2.8	3.71	4.25	3
353	2	4.29	4.06	3.71	3.5	4	3.43	4.25	3.14
357	2	2.75	3.33	4	3.67	3.2	3.43	4.25	3.57
358	2	4.25	3.78	3	3	3	3	3	3
360	2	4.21	3.67	4.71	4.33	3.8	4.71	5	4.14
361	2	4.46	4.22	3	3	2.8	3	2.75	3
362	2	3.92	4.06	2.86	2.67	2.2	3	3.75	3
364	2	3.88	3.39	3.71	3.67	3.4	3.71	4	3.14
365	2	4.21	4	3.71	3.67	3.6	3.71	4	3.43
366	2	4.04	2.61	3.71	3.67	3	4	4	3.57
368	2	4.13	4.5	3.57	3	3.4	3.86	3.75	3.57
369	2	3.71	4.72	2.43	2.5	2.8	2.29	3.25	2.57
372	2	4.21	3.5	3.57	3.67	3	4.14	4	3.57
373	2	2.54	2.39	4.57	3.67	4	4.29	4.75	4
374	2	3.83	2.72	3.71	3.67	4	3.71	4	3.71
375	2	3.54	5.61	2.29	2.33	2.8	2.29	2	2.57
376	2	4.33	4	3.71	2.67	3	3.43	3.25	3.57
377	2	3.67	3.28	3.57	3.17	3	3.43	4	3
379	2	4.04	4.22	3.43	3.17	3.4	3.57	4	3.86
380	2	4.25	2.11	3.71	4	3.4	4	4.25	3.29
381	2	4.63	2.72	3.57	3	3.6	3.57	4.25	3.57
382	2	3.38	5.22	2.43	3.17	3	3.29	3	3.14
383	2	4.79	5.06	2.86	2	3.4	2.86	3.75	3
384	2	4.38	2.28	3.71	3.67	3	4.29	4	2.71
386	2	3.71	3.94	3.57	3	3.2	3.29	4	3.29
387	2	3.21	4.78	3.29	3	3	3.29	4	3
388	2	4.29	4	3.86	3.67	3.2	3.71	4	3.14
389	2	3.46	3.5	3.57	3.83	4	4	3.75	3.43
390	2	4	5.33	3.29	3.17	3.6	3.86	2.75	3.29
391	2	3.54	4.11	3.71	3.5	3.4	3.86	3	3.71
393	2	4.58	4.33	2.86	2.33	2.6	3.14	3.5	2.86
394	2	4.25	5	2	3	2.6	2.86	3.5	2.29
395	2	3.46	1.28	4.43	4	3.6	4.71	4.5	4.14
396	2	5.42	4.11	4.71	2.83	4.4	4.43	4	4
397	2	4.58	4.67	2.29	2.17	2.8	2.71	2.5	3.57
398	2	4.75	3.61	3.14	2.5	2.4	2.57	3.75	3.14
401	2	3.5	4.28	4.14	3.5	3.4	3.86	4.5	3.86
402	2	3.04	2.78	4.57	4.67	3.8	4.14	4	3.71
403	2	2.38	4	3	3	3	3	3.25	3
404	2	4	2.33	3.14	4	2.2	2.86	3.75	3.14
405	2	3.79	4.5	2.43	2.33	3.2	3.14	4.25	2.86
406	2	2.46	2.89	5	4	3.4	5	5	4.29
408	2	4.13	4.5	3.43	3.17	3.4	3.57	3.5	3
409	2	3.54	4.11	3.29	2.83	3.2	3.43	3	3.57
410	2	3.04	3.33	4.71	4	4	4.71	4.75	4
411	2	3.33	3.33	3.71	3.5	4	4	3.75	3.86
412	2	4.08	4.39	3.57	3	3.6	3.57	3.25	3.43
413	2	3.88	3	3.29	3.83	2.2	3.71	4	3.14
414	2	3.17	4.06	4.14	3.33	3.4	3.86	3.75	3.86
415	2	4.21	4.22	3.57	3.5	3.6	3.14	3.5	3.43
417	2	4.38	4.06	3.14	2.83	3	3.43	3	3
419	2	4.79	3.67	2.57	3	2.4	3.14	3.25	2.86
420	2	3.79	3.39	3.86	3.83	3.8	4.29	4.5	3.71
422	2	4.5	3.5	3.29	2.5	3.4	3.29	3.5	2.86
424	2	4.13	4.78	3	2.83	3.4	3.86	3.75	3
425	2	3.17	3.39	3.14	3.5	3.4	4	4.25	3.57
426	2	3.08	4.44	2.71	2.83	2.6	3	3.75	2.86
427	2	3.79	4.89	2.71	2.67	2.2	3.14	4.75	2.86
428	2	5.46	2.89	2.86	2.33	2.8	3.57	4.25	4
430	2	4.13	3	3.43	3.17	3.4	3.43	4	3.43
432	2	3.75	4.28	3.43	2.5	3	3.29	3.25	2.71
433	2	4.17	3.44	3	3	3.2	3	3	3
434	2	4.54	3.11	3.86	3.67	3	4	4	3.43
435	2	3.13	3.67	3.57	4.17	3.6	4.71	4.75	3.43
436	2	5.33	2.06	3.86	2.5	3	3.71	4.25	2.57
437	2	2.5	4.44	3.71	2.83	4.4	4	3.5	4.29
438	2	3.83	4.06	3.71	3.33	2.6	3.29	4.25	3.71
439	2	3.54	3.11	3.57	3.17	3.2	3.43	4	3.14
441	2	3	6.06	1.57	2.5	2.2	2	4.25	1.86
443	2	3.58	3.89	3.14	3	3.4	3.86	4.25	3.14
445	2	4.88	4.72	3.14	2	3.8	2.57	3	3.43
446	2	2.29	4.11	4.14	3.5	3.2	4	3.5	3.71
447	2	4.63	3.78	2.71	2	3	3.29	3.75	3.57
448	2	2.67	4.11	3	2.67	2.4	3.57	2.5	3.43
449	2	4.08	2.44	2.86	2.33	2.6	3.86	3.75	2.57
450	2	5.42	3.06	3.14	2.17	3.2	2.29	3.75	2
451	2	4.04	3.39	3.71	2.67	3.6	3.57	4.5	3.71
452	2	2.71	3	3.29	3.5	3	4	3.25	3.29
453	2	3.96	4.39	3.43	3.17	3.4	3.71	3	3.43
454	2	4.38	3.94	3	3	3	3	3	3
455	2	2.79	4	4	3.67	3.6	3.57	3.75	3.86
456	2	4.83	3.5	3	2.17	2.6	3	3.25	3
458	2	4.96	5.94	2.43	2.17	3.2	2.57	2.75	2
459	2	4.13	3.89	3	3.83	3.6	4	2.75	3.86
461	2	4	3.78	4.14	2.83	3.4	3.43	4	4
462	2	2.92	2.5	3.71	3.83	3.4	4	3.25	4.14
463	2	4.5	3.83	3.71	2.67	4.2	3.71	4.25	4.43
467	2	2.75	4	4	3	3.2	4.14	4.25	3.71
468	2	4.38	4	1.86	2.33	2.6	2.43	3	2.71
470	2	4.54	5.06	3.57	3	3.4	3.43	3.25	2.86
471	2	4.33	2.28	3.71	3.83	3.2	4.43	4.75	3.57
472	2	4.54	3.83	3.57	3.5	3.2	4.14	4.25	2.86
473	2	4.17	5.22	2	1.83	2.6	2.71	2	3.71
474	2	4.29	4	3	3	3	3	3	3
475	2	3.96	2.44	3.57	3.67	3.4	3.71	4	3.43
476	2	3.96	3.78	3.71	3.67	3.2	4	4	3.43
477	2	4.38	4	3	3	3	3	3	3
478	2	4.29	3.33	2.86	2.83	2.8	3	3.5	3
479	2	3.67	3.72	3.71	3.67	3.2	3.71	4	3.43
481	2	4.25	3.89	3	3	3	3	3	3
483	2	4.29	1.44	3.43	3.67	3.4	3.71	4.25	4
484	2	4.29	3.5	2	3	3	3.29	2.75	3.14
486	2	4.25	4	3.43	3.67	3.4	3.57	4.25	3.43
487	2	3.63	4.17	3.43	3.17	3.2	3.29	3.75	3.14
488	2	3.5	3	3.71	3.17	3.4	3.71	4	3.43
489	2	4.13	4.17	3.71	2.67	3.4	3.71	4.25	3
490	2	4.33	3.61	3.29	3.67	3.2	3.71	4.25	3.57
491	2	4.17	3.83	3.71	3.67	3.2	3.71	4	3.43
492	2	2.29	5.22	3.14	3.17	3.2	3.57	2.5	2.29
493	2	3.75	3.56	3.71	3.67	3.2	3.71	4	3.43
494	2	3.88	5.22	3.43	3.17	3	3.43	3.25	2.71
495	2	4.96	3.06	2.71	2.67	3	1.86	3.25	3
497	2	4.04	3.28	4.43	4.33	3.4	4.43	5	3.86
498	2	4.04	4.83	3.14	3.17	2.2	3	4	2.71
499	2	3.83	4.61	3.57	3.33	3.2	3.14	2.5	3.14
500	2	4.25	4.28	3	2.33	2.8	3.14	3.5	3.14
501	2	3.79	4.06	3.71	3.67	3.4	4	3.75	3.71
502	2	3.21	4	3.14	3.17	3.6	3.14	3.75	2.57
503	2	4.04	3.28	3.71	3.17	3.2	3.57	4	2.86
504	2	4.04	4.56	2.86	2.33	2.6	2.57	3.25	3
507	2	2.92	2.89	4.29	3.5	3.6	4.43	3.5	3.57
508	2	4.04	4	3	3.17	3	3	3.25	3.14
509	2	2.83	4.44	3.43	3	2.6	3.29	3.5	3.57
510	2	3.13	5.44	2.86	2.83	2.6	3.14	3.25	2.57
511	2	4.29	3.61	3.43	3.17	3.6	4.29	4.75	3.86
512	2	3.92	3.72	4	3.5	3.6	3.14	3.5	3.71
513	2	3.92	3.5	3.57	3.5	3.2	3.86	4.25	3.29
514	2	4.5	4.83	3	1.83	2.4	3.29	4	2.29
515	2	3.71	3.67	3	2.83	3	3.43	4	3
516	2	3.88	3.72	3.86	4	4	3.86	2.5	4
517	2	4.29	4	3	3	3	3	3	3
518	2	4.25	4	3	3	3	3	3	3
519	2	4.29	3.78	3	2.67	3.6	2.71	3.5	3
521	2	4.96	2.78	4.29	2.33	4	3.86	3	3.14
522	2	4.54	3.33	3.86	3	3.8	3.71	4	3.86
523	2	4.13	1.44	4	3.67	4.2	4.29	3.75	3.14
524	2	2.67	2.39	3.71	4.17	3.2	4.14	4	4.14
525	2	3.63	4.56	3.29	3	2.6	3.14	3	3.29
526	2	3.79	3.56	2.71	2.67	3.2	3.29	3.5	3.57
527	2	3.08	3.83	2.86	3	2.6	2.71	3	3.14
528	2	3.33	1.94	5	3.5	4	4.86	4.25	4.57
529	2	3.29	5.06	2.29	1.33	2.4	2.57	2.75	2.86
534	2	4	2.33	3.14	2	2.2	2.86	3.75	3.14
537	2	4.21	4.17	3.29	3.5	3.4	3.57	3	2.71
546	2	4.54	4.83	3.43	2.33	3.2	3	3	3.43
551	2	4.67	3.22	2.86	2.5	2	2.86	3.75	3.14
555	2	4.13	3.28	3.29	3.17	3	3.43	3.75	2.71
560	2	4.75	6.06	3.14	2.33	2.6	3.14	3.5	2.57
563	2	3.08	3.89	3.71	3.17	2.8	3.71	4	2.86
567	2	4.13	4.17	3	2.83	3.2	2.29	3	2.86
572	2	3.96	3.39	3.43	3.5	3.4	3.29	2.75	3
