# Supplementary material for: Gender differences in the relationship between adult attachment and self-identity: A network analysis research among Chinese college students
Source: PLoS One. 2026 Jun 12;21(6):e0351504. doi: 10.1371/journal.pone.0351504 (PMC13262891; doi:10.1371/journal.pone.0351504)
Supplement: S1 Data — (ZIP) [file pone.0351504.s001.zip › Data and Code/Mydata.xlsx]

## Sheet: Sheet1
sex	D1	D2	D3	D4	D5	D6	D7	D8
1	4.04	1.33	4.43	3.17	3.4	4.14	5	3.57
1	4.21	4	3	3	3	3	3.25	2.86
1	3.04	4.44	3.86	3.17	3.4	3.71	4.5	3.57
1	3.67	2.5	3.71	3.83	3.4	3.71	4	3.57
1	2.79	1.61	3.71	3	2.8	3.57	4.5	1.71
1	2.29	4.56	2.86	2.83	3.4	3.71	3.5	3.43
1	3.08	2.5	3.43	3.33	3.6	3.71	4	3.14
1	3.67	4.78	3.14	1.33	2.4	2.43	4.25	2.57
1	3.96	4.06	3.86	3.5	3.4	3.57	4	3.86
1	2.17	2	4.57	3.17	3.8	4.43	5	4.57
1	2.46	3.72	2.86	3	2.4	2.57	4.5	2.71
1	4.13	4.17	3.57	2.67	3.4	3.57	4.25	3.29
1	4.42	3.67	3.57	3	3.2	3.57	3.5	3.43
1	3.88	4.11	3.29	3.5	3	3.57	4.25	3.29
1	3.75	4.06	3.71	2.5	3.4	3.57	3.5	3.57
1	4.29	3.11	3.71	3.5	3	4	4	3.43
1	3.67	2.5	4.43	3.67	3.4	2.71	4	3.86
1	3.88	4.56	3	3	3	2.71	3.5	3.14
1	4.25	3.56	4	3.33	3.2	3.57	3.5	4.29
1	2.58	3.61	3.71	3.67	3.2	3.71	4	3.43
1	4	2.61	2.29	2.67	2.4	3.71	2.75	3.29
1	3.67	4.28	3	3.67	3	3.71	3.5	2.86
1	2.67	2.28	3.57	2.17	2.6	3.71	4.25	2.43
1	4.29	2.83	3.71	4.17	3.2	4	4	3
1	3.63	3.17	3.14	3.67	3	3.71	4.25	3
1	2.54	4.72	3.14	4.17	2.6	2.86	4.75	2.86
1	4.17	4.44	3.71	3.33	3	3.71	4.25	3.57
1	3.54	3.83	3.43	3.33	3	3.14	4	3.57
1	3.08	2.06	4	3.67	3.6	4	4	4
1	2.79	3.83	4	2.83	3.6	3	4	3.14
1	3.04	3.67	3.29	3.33	4	3.57	3.5	3
1	4.25	4	3.86	3.5	3	3.71	4	3.29
1	2.96	3.17	3	2.83	3.6	3	4	3.57
1	3.67	3.61	3.71	2.5	3.4	4	3.5	4.71
1	3.54	3.78	3.43	3.5	4	3.86	3.75	3.43
1	3.5	3.06	3.57	3	3.4	3.43	4	3
1	4.38	4.44	3.29	2.83	3	3.14	3.75	3.29
1	4.17	4	3.14	3	3	3	3.25	3
1	4.25	4	3.14	3	3	3	3.5	3
1	3.38	4.39	3	3	3	3	3	3
1	4.29	3.83	4.43	3.67	3.6	4.43	4	3.29
1	4.25	4	3	3	3	3	3	3
1	4.92	1.89	3.71	2.17	2.4	3.86	3.5	3.57
1	4.46	4.33	2.71	3	3	2.43	2.5	3
1	3	3.28	4.29	3.83	3.6	4.14	4.25	3.29
1	3.67	2.61	3.57	3.17	3.2	4	2.25	4
1	4.04	2.5	4.86	4.17	3.8	5	4.5	3.86
1	2.42	3.89	3.71	3.17	3.6	3.14	3.75	3.57
1	3.13	4.5	3.29	3.17	3.4	4.43	3.75	3.57
1	3.5	3.67	3.29	3	3.2	3.71	4.25	3.29
1	3.38	1.67	4	3.5	3.2	4.43	3.25	3.29
1	3	5.56	2.71	2.83	3.8	2.86	3.25	3.86
1	4.58	3.78	3.57	3	2.8	3.29	2.5	2.57
1	2.92	2.06	4.43	4.33	4.2	4.71	5	4.57
1	4.38	4.06	4.14	3.5	3.2	3.86	4.25	4.43
1	4.13	5	3	3	3.2	3	3	3
1	4.13	4.56	3.14	3.17	2.8	3	3.75	3.14
1	3.88	4.94	2.71	2.33	2.4	2.29	4	3.29
1	4.13	4.44	3.14	2.67	2.2	3.29	3.5	3
1	3.25	2.39	3.57	2.33	3	3	3	3.29
1	4.13	4.72	3.71	3.67	3.4	3.71	4	3.43
1	4.21	4	3	3	3	3	3	3
1	4.08	3.78	3.29	2.67	2.4	3.43	3.5	3.57
1	4	4.89	3	3.17	3	3.14	3.5	2.86
1	3.58	3.78	2.71	3.5	3.8	2.86	3	3.43
1	4.04	4.17	3	3.33	3	3	4	3
1	4	4.06	3.14	2.67	3.2	3	3.25	3.71
1	4.08	5.33	2.43	1.83	2.2	2.43	2	2.29
1	3.71	1.33	4.43	3	3.8	4.57	5	4
1	4.42	2.56	3	2.83	2.8	2.29	4.75	3.14
1	3.88	4	3.71	3.67	3.4	3.57	4	3.43
1	4.25	4	3.71	3.5	3	3.86	3.75	3.57
1	4.33	4.5	3	3	3	3	3	3
1	4.17	2.17	3.71	4	2.8	4	4.75	3.29
1	3.46	4.11	2.71	3.5	3	2.71	3.5	2.57
1	3.88	2.94	3.14	3.33	3.2	4.14	5	2
1	4.54	4.72	3	2.17	2.8	3	3.75	2.71
1	3.08	3.39	3.14	2.33	3	3.86	3	2.43
1	3.54	4.22	4	3.67	4	4	3.75	3.71
1	4.21	4.33	3.14	2.5	2.4	2.86	3	3
1	3.58	4.17	3.14	3.17	3.4	3.57	3.5	3
1	3.83	5.11	2.14	2.5	2	2.86	3.75	3.86
1	4.25	4	4.43	4	2.4	4.14	4.75	3.29
1	3.83	4.56	3.29	3.17	2.4	2.71	3	2.57
1	3.29	5.33	2.86	2	2.2	2	3.75	2
1	3.63	1.83	4.57	3.67	4	4.29	4.5	4.14
1	4.17	4	3	3	3	3	3.5	3
1	4.5	2.78	3	3	2.6	3.29	3	3.14
1	4.04	3.06	3	3.17	3	2.86	3.25	3.43
1	4.58	4.06	3.57	2.83	3	3.29	3.75	3.29
1	3.25	3.17	3.29	2.83	2.2	3.43	3.25	3.29
1	4.08	3.17	4	3.17	2.4	3.71	4	3.29
1	4.04	3.72	3.57	2.17	2.4	2.86	3.25	2.86
1	3.96	3.17	2.57	2.17	3.2	3.86	4.75	4.29
1	3.58	2.28	3.71	3.83	2.6	3.86	4.75	3.57
1	3.33	4.94	3.57	2.5	2.4	3	3	2.71
1	4	3.89	2	2.5	1.8	2.14	2.5	2.14
1	2.71	6.06	2.57	2.67	2.6	2.71	3.25	2.57
1	3.21	4.22	2.71	3	2.6	3	3	3.29
1	3.88	3.89	4.14	2.83	3.2	3.43	3.5	2.86
1	4	4.61	2.29	2.83	2	1.57	3.5	3.29
1	3.29	5	2.43	2.5	2.2	3.71	4.25	2.71
1	3.92	3.11	3.29	2.17	2.6	3.57	4	1.86
1	3.92	3.78	3.29	2	2	3.29	3.25	3.29
1	3.5	4.17	3.86	2.83	2.8	4	4	4
1	3.79	3.72	3.14	2.67	3.6	2.14	3.75	3.14
1	2.75	3.67	3.14	3.17	4.4	3.43	4.25	3.14
1	3.38	2.22	4.29	2.5	3.6	4.43	4	3.57
1	3.29	5.56	3.14	2.83	2.8	3.43	4.5	3.29
1	3.83	3.56	2.86	3	2.8	2.57	2.5	2.57
1	3.04	4.44	3.29	3.83	3.2	2.71	4	2.29
1	4.42	3.11	3.29	3.33	3	3	3.5	2.29
1	4.21	2.11	3.29	3.17	3.4	3.14	3.25	3.29
1	4.33	3.67	3.43	3.5	3.2	3.14	3.5	3.57
1	4.21	4.06	4.43	4.33	4	4.86	5	4.71
1	4.29	1.33	1.57	2	2	1.57	1.25	2.14
1	4.29	3.5	3.71	2	3.4	3.71	4	3.43
1	3.88	3.39	3	3	3	3	3.5	3
1	4.21	4	3	3	3	3	3	3
1	4.17	4	2.71	3.33	3	3	3	3
1	3.67	3.28	2.86	2.83	2.8	2.71	3.25	2.86
1	4.08	3.83	3.14	2.83	3	3.29	3	3.14
1	3.83	4	2.29	2.33	2.8	2.29	2	2.57
1	4.29	4	4.71	3.67	4.2	5	5	4.43
1	3.75	2.39	3.14	3	3	3.43	3	2.86
1	3.5	2.33	3.43	4	3.2	3.86	3.75	3
1	4.21	4.06	3.71	3.17	3.2	3.71	3.75	3.14
1	3.42	5.83	3.29	3.33	2.2	2.57	3.5	3.14
1	4	4.83	3	2.33	2.4	3.14	3	3
1	4.08	2.44	3.14	3	2.8	2.57	3.5	2.57
1	4.21	2.22	2.29	2.67	2.8	2.86	3.25	3.71
1	3.92	3.72	3.14	3.33	2.6	2.86	3.25	2.57
1	3.33	2.06	2.29	2.5	3	2.29	2.5	2.86
1	4.17	4.17	3.29	3.5	3.4	3.57	3	2.71
1	4.33	2.5	2.29	2.5	2.8	2.29	3.5	2.29
1	2.42	3.22	2.57	2.83	2.2	2.29	3	3.14
1	4.5	4.56	3.29	2.83	3.6	3.43	3.5	3.86
1	4.29	3.5	3.71	3.33	3.6	3.71	3.5	4.14
1	4	3.83	2.86	3.5	2.2	3	3	3.14
1	3.92	3.94	3.57	3.17	3.4	3.14	3.25	3.57
1	3.88	2.33	3.43	3.83	3	3.43	4	3.43
1	3.83	4.83	2.57	2.83	2.4	2.29	3.25	2
1	3.04	3.06	4.57	3.5	4.4	3.86	3.75	3.71
1	3.96	4.33	3.29	2.67	3.6	3.71	3.5	2.86
1	3.96	3.17	3.71	2.83	3.2	3.57	4.25	4
1	2.83	2.89	4.43	4	4.2	4	4.25	3.43
1	2.46	1.94	3.71	2.17	3.6	2.43	2.75	4.43
1	3.17	2.89	3.86	3	4	3.43	3.5	4
1	3.5	3.78	3.71	3.17	2.4	2.86	4	2.71
1	3.38	3.06	3	3.33	3.6	2.71	2.75	3.29
1	4.21	4	2.86	3	2.6	3	3	3
1	4.42	4.89	2.43	2.5	2.4	3	3.25	2.43
1	3.88	4.5	3	2.5	3.4	3	3.75	3.57
1	3.71	7	1.57	2.33	1.8	1.57	1	1.57
1	3.67	4.06	1.57	2.33	1.8	1.57	1	1.57
1	4.08	4.78	1.57	1.67	2.6	1.57	1	2.14
1	3.58	3.94	4.14	3	3.4	4.14	4.5	3
1	4.17	2.67	3	3.17	2.4	3.71	3.75	3.43
1	3.25	2.5	2.71	2.5	2.2	2.57	2.75	3.14
1	3.33	5.61	1.71	1.67	2	2.29	2	2.71
1	3.75	4.5	2.43	2.33	3.2	3.14	4.25	2.86
1	2.42	2.89	5	4	3.4	5	5	4.29
1	4.08	4.5	3.43	3.17	3.4	3.57	3.5	3
1	3.5	4.11	3.29	2.83	3.2	3.43	3	3.57
1	3	3.33	4.71	2.67	4	4.71	4.75	4
1	3.29	3.33	3.71	3.5	4	4	3.75	3.86
1	4.04	4.39	3.57	3	3.6	3.57	3.25	3.43
1	3.83	3	3.29	3.83	2.2	3.71	4	3.14
1	4.71	3.72	3.57	3.33	3	3	4	2.71
1	4.79	3.28	2.86	2.83	2.6	3.29	4.5	2.43
1	3	2.56	4.71	3.17	3.8	4	4.5	3.43
1	4.25	3.5	3.14	2.83	2.8	3.29	3.75	2.14
1	4.29	3.39	3.14	2.67	2.6	3.14	4.5	2.86
1	3.29	4.5	3.29	3.17	2.4	4.86	4.25	3
1	4.58	4.83	3.57	3.67	2.8	3.71	3.75	3.86
1	3.13	4.06	3.86	3.5	3.4	3.57	4	3.86
1	2.17	2	4.57	4.17	3.8	4.43	5	4.57
1	4.04	3.67	3.29	3.17	3.2	3.71	4	2.71
1	3.04	1.78	4.86	2.5	4.2	4.43	4.5	4.43
1	5.38	1.83	3.71	2.83	3.6	3.57	4.5	1.86
1	3.58	3.28	3.86	3.5	3.6	4.14	4.5	3.57
1	2.58	3.72	2.86	3	2.4	2.57	4.5	2.71
1	3.25	4.44	3.43	3.17	3.4	3.57	3.5	3.14
1	3.75	3.33	4.14	4	4	4	3.75	3.29
1	3.5	4.5	2.57	2.67	1.8	2.57	4.25	1.86
1	4.13	4.17	3.57	2.67	3.4	3.57	4.25	3.29
1	4.17	1.33	1.57	1.67	2.6	1.57	1	2.14
1	4.42	3.67	3.57	3	3.2	3.57	3.5	3.43
1	4.29	3.22	3	2.17	3	3	1.75	2.71
1	3.42	2.94	3.14	3.5	3.4	4	3.25	3.43
1	3.88	4.11	3.29	3.5	3	3.57	4.25	3.29
1	3.75	3.83	2.86	3	2.8	2.57	3.75	2.57
1	4.29	3.89	3	3	3	3	3	3
1	4.04	1.33	4.43	3.17	3.4	4.14	5	3.57
1	2.92	5.5	2.14	2.5	2.2	4.29	2.5	2.14
1	3.67	2.5	3.71	3.83	3.4	3.71	4	3.57
1	2.79	1.61	3.71	3	2.8	3.57	4.5	1.71
1	3.38	5.22	3.86	4	3.4	3.71	3.75	4.43
1	4.75	3.72	3.57	3.33	3	4.43	4	2.71
1	2.17	2	4.57	3.17	3.8	4.43	5	4.57
1	2.46	3.72	2.86	3	2.4	2.57	4.5	2.71
1	4.33	3.22	3	3.67	3	3	1.75	2.71
1	3.79	3.83	2.86	3	2.8	3.57	3.75	2.57
1	3.67	2.5	4.43	3.67	3.4	2.71	4	3.86
1	4.63	4.06	2.29	4	2.4	2.29	2.5	2.29
1	2.58	3.61	3.71	3.67	3.2	3.71	4	3.43
1	4	2.61	2.29	2.67	2.4	3.71	2.75	3.29
1	3.42	4.72	2.57	3.5	2.6	4	3.5	2.86
1	2.67	2.28	3.57	2.17	2.6	3.71	4.25	2.43
1	3.21	5.39	2.43	2.33	2.8	3.86	2.5	2.86
1	2.96	3.17	3	2.83	3.6	3	4	3.57
1	3.5	3.06	3.57	3	3.4	3.43	4	3
1	4.92	1.89	3.71	2.17	2.4	3.86	3.5	3.57
1	3.5	3.67	3.29	3	3.2	3.71	4.25	3.29
1	4.29	4.33	2.71	2.83	2.8	3.29	1.5	2.71
1	4.58	4.17	2.57	3.67	3.4	2.29	2.25	2.86
1	3	5.56	2.71	2.83	3.8	2.86	3.25	3.86
1	4.79	5	1.86	4.17	2.8	2.43	2	2.86
1	4.33	4.22	2.86	4	3	2.14	3.25	3.29
1	4.42	5.44	1.14	2.33	2	4	3	2.14
1	4.54	6.33	2	4	2.6	1.71	1.25	2.57
1	3.71	1.33	4.43	3	3.8	4.57	5	4
1	4.42	2.56	3	2.83	2.8	2.29	4.75	3.14
1	4.21	4.06	3.43	4.17	2.4	3	2.75	3.29
1	3.08	3.39	3.14	2.33	3	3.86	3	2.43
1	3.96	4.56	3.43	3.67	2.4	3	3.25	2.43
1	4.04	3.06	3	3.17	3	2.86	3.25	3.43
1	3.92	3.11	3.29	2.17	2.6	3.57	4	1.86
1	3.38	2.22	4.29	2.5	3.6	4.43	4	3.57
1	4.29	3.5	3.71	2	3.4	3.71	4	3.43
1	2.75	3.33	4	3.67	3.2	3.43	4.25	3.57
1	4.29	4	4.71	3.67	4.2	5	5	4.43
1	4	2.33	3.14	4	2.2	2.86	3.75	3.14
1	4.33	2.5	2.29	2.5	2.8	2.29	3.5	2.29
1	4.38	4.06	3.14	2.83	3	3.43	3	3
1	2.46	1.94	3.71	2.17	3.6	2.43	2.75	4.43
1	3.67	4.06	1.57	2.33	1.8	1.57	1	1.57
1	3.25	2.5	2.71	2.5	2.2	2.57	2.75	3.14
1	3	3.33	4.71	2.67	4	4.71	4.75	4
1	3	2.56	4.71	3.17	3.8	4	4.5	3.43
1	3.04	1.78	4.86	2.5	4.2	4.43	4.5	4.43
1	2.58	3.72	2.86	3	2.4	2.57	4.5	2.71
2	2.54	4.94	2	3.67	3	3.14	4.5	4
2	3.96	3.83	2.86	2.83	3	3	2.75	3
2	4.21	4.06	3.14	3	2.8	2.86	2.5	3.14
2	2.92	5.5	2.14	2.5	2.2	4.29	2.5	2.14
2	4.38	4.56	3.14	4.33	3.4	3.57	4.75	3
2	3.46	3.67	4	3.5	3.2	4	4.5	3.29
2	4.21	2.72	3.57	3.17	3.2	3.71	4.5	3.43
2	4.13	3.94	3.43	3.83	3.6	3.57	4.75	3.14
2	2.92	4.39	3.86	3	5	3.86	5	5
2	3.75	2.89	4.14	3.5	3.2	4.71	4.75	4.14
2	3.88	3.06	3.43	3.5	3.4	3.86	3.25	4
2	2.92	3.33	4	3.83	3.8	3.71	4.5	3.71
2	4.21	4.5	3.14	2.83	2.4	3.14	3.75	2.43
2	4.71	2.22	3.71	4	4	4.14	4.25	4.14
2	4.92	2.83	3.43	3.5	3.8	4.43	3.25	4
2	4.29	2.39	3.57	3.5	3.4	3.71	3.5	3.29
2	3.38	5.22	3.86	4	3.4	3.71	3.75	4.43
2	3.88	3.28	3.43	3.33	3.4	4.14	4.5	1.86
2	4.75	3.72	3.57	3.33	3	4.43	4	2.71
2	4.83	3.28	2.86	2.83	2.6	3.29	4.5	2.43
2	4.54	4.83	3.43	2.33	3.2	3	3	3.43
2	5	2.56	4.71	3.17	3.8	4	4.5	3.43
2	4.29	3.5	3.14	2.83	2.8	3.29	3.75	2.14
2	4.33	3.39	3.14	2.67	2.6	3.14	4.5	2.86
2	3.33	4.5	3.29	3.17	2.4	4.86	4.25	3
2	4.67	3.22	2.86	2.5	2	2.86	3.75	3.14
2	4.63	4.83	3.57	3.67	2.8	3.71	3.75	3.86
2	4.13	3.28	3.29	3.17	3	3.43	3.75	2.71
2	4.08	3.67	3.29	3.17	3.2	3.71	4	2.71
2	3.08	1.78	4.86	4.5	4.2	4.43	4.5	4.43
2	5.42	1.83	3.71	2.83	3.6	3.57	4.5	1.86
2	3.63	3.28	3.86	3.5	3.6	4.14	4.5	3.57
2	4.75	6.06	3.14	2.33	2.6	3.14	3.5	2.57
2	3.29	4.44	3.43	3.17	3.4	3.57	3.5	3.14
2	3.08	3.89	3.71	3.17	2.8	3.71	4	2.86
2	3.79	3.33	4.14	4	4	4	3.75	3.29
2	3.54	4.5	2.57	2.67	1.8	2.57	4.25	1.86
2	4.13	4.17	3	2.83	3.2	2.29	3	2.86
2	4.21	1.33	1.57	1.67	2.6	1.57	1	2.14
2	4.33	3.22	3	3.67	3	3	1.75	2.71
2	3.46	2.94	3.14	3.5	3.4	4	3.25	3.43
2	3.96	3.39	3.43	3.5	3.4	3.29	2.75	3
2	3.79	3.83	2.86	3	2.8	3.57	3.75	2.57
2	4.33	3.89	3	3	3	3	3	3
2	4	3.89	3.29	3	3	3	3.5	3
2	3.17	4.44	3.14	2.67	3.2	3	4	3.57
2	4.33	2.67	3.86	4	3.4	4.29	4.75	3.71
2	3.63	4.39	3	2.5	2.8	3.29	4	2.86
2	4.5	4.39	3	3	3	3.57	4	3
2	4.54	4.06	2.71	2.33	3.2	2.57	2.75	2.57
2	3.42	4.17	3	4.17	3.2	3.29	3.75	3.71
2	3.96	2.33	3.57	4	3	3.71	4	3.14
2	4.46	3.83	3	3.5	2.4	2.86	3.5	2.43
2	4.67	5.17	2.86	2.67	3.2	2	3.75	2.57
2	4	4.17	3.71	3.67	3.2	3.71	4	3.57
2	4.63	4.06	2.29	4	2.4	2.29	2.5	2.29
2	3.63	3.94	4.14	3	3.4	4.14	4.5	3
2	4.21	2.67	3	3.17	2.4	3.71	3.75	3.43
2	4.5	3.89	2.71	2.5	2.2	2.57	2.75	3.14
2	3.38	5.61	1.71	1.67	2	2.29	2	2.71
2	4.04	3.56	3.43	3.33	3.4	3.43	4	3.14
2	3.25	5.67	2.14	2.5	1.2	3	2.25	1.57
2	4.58	5.33	2.14	2	2.8	3.14	3.75	3.14
2	3.92	4.5	2.43	2.83	3.2	2.71	3.75	3.14
2	3.42	4.72	2.57	3.5	2.6	4	3.5	2.86
2	3.92	5	2.57	2.33	3.2	1.86	2.5	2.29
2	2.75	2.83	4.43	3.83	3.4	4.29	4.25	3.14
2	3.71	4.61	3.43	3.33	3.8	3.57	3.75	3.14
2	3.42	4.44	2.71	3	3.4	3	3.5	3.14
2	4.38	4.89	3.57	2.83	2.8	3.29	3	3
2	2.75	5	2.71	3.5	2.2	3.14	4.5	2.57
2	4.25	3.11	3.71	3.33	3.4	3.86	4.25	3.71
2	4.21	4.22	2.43	2.33	2.4	2.57	2	2.86
2	4.33	1.89	4.43	4	2.8	4.29	4	2.57
2	4.29	3.5	3.29	2.5	2.6	3.43	3.5	3.29
2	4.38	4.39	3.57	2.17	3.6	3.29	4.5	2.86
2	3.71	3.22	4.43	3.83	4.6	5	4.5	4.71
2	3.79	3.94	3.71	3.67	3.2	3.71	4	3.43
2	4.13	3.22	3.43	3.67	3	3.57	3.5	3.29
2	4.17	4.56	3.71	3	2.6	3.29	3.75	3
2	4.38	3.17	2.71	3.17	3.2	4.29	4.75	2.71
2	4.04	4.33	3.86	3.33	3	3.29	4	2.71
2	3.21	5.39	2.43	2.33	2.8	3.86	2.5	2.86
2	4.38	3.28	3.71	3.33	3.8	3.29	4.25	3.57
2	3.17	3.89	3.57	3.67	3	4.14	4.25	3.43
2	4.88	3.44	3	2.83	3	3.71	4	3.14
2	3.88	3.61	2.57	2.67	3.6	3.29	3.75	3.57
2	3.83	3.78	2.57	3.5	3.2	2.57	3	3.43
2	4.25	3.94	3.71	3.33	4	3.43	3.5	3.71
2	4.71	3.94	3	3	2.8	3.57	3.5	2.14
2	3.04	2.33	3.86	2.83	3.4	4.14	4.25	4.29
2	3.88	4.28	2.86	3.17	2.8	3.14	3.75	3.43
2	3.75	3.72	3.57	2.83	3	3	2.75	3
2	4.71	3.78	3.14	3	2.4	2.71	4	2.29
2	4.25	4	3	3	3	3	3	3
2	4.21	3.83	3.29	3.17	3	3.14	3.25	2.71
2	4.21	4.11	2.86	3	3.4	3	2.5	3
2	4.33	4.11	2.86	3.33	3.2	3.43	3	3.14
2	4.33	4	2.71	3	2.8	3.29	3.75	3
2	4.17	3.89	3	3	3	3	3	3
2	4.42	3.89	3.29	2.83	3	3.14	3.25	3.43
2	4.08	3.33	3.29	3	2.8	3.43	3.5	3.29
2	5	2.5	4	3.83	2.6	3.57	4	3.14
2	4.67	3.89	3	3	2.8	3	3	3
2	4.67	4.5	4.57	3.5	3.6	4.29	4.75	4.71
2	3.25	4.83	3.57	3.17	2.6	3.29	4.75	2
2	3.63	1.17	5	4.33	4.2	5	5	4.71
2	4.38	4	3.43	2.67	3.6	3.43	4	3.14
2	4.25	4.72	3	2.67	2.4	3.14	3.5	3.57
2	4.08	3.5	3.86	3.67	3.6	3.71	4.25	3.71
2	4.21	3.17	3.29	2.83	3	3.57	3.5	3
2	3.79	4.78	3.14	3.33	3	3.14	3.75	3
2	3.08	5.72	3.29	3.33	2.6	3.57	3.5	3
2	4.71	5.11	2.29	2.33	2.8	2.29	2	2.57
2	4.67	4.39	3.29	2.17	2.8	2.86	3.75	3.71
2	4.17	2.83	3.43	3.83	3.6	3.14	3.5	3.57
2	4.29	4.33	2.71	2.83	2.8	3.29	1.5	2.71
2	4.58	4.17	2.57	3.67	3.4	2.29	2.25	2.86
2	4.38	4.5	3.29	2.17	2.6	3	3.75	2.29
2	2.71	4.39	3.71	4	3	4.57	3.75	3.86
2	4.63	4.61	2.57	3	2.4	2.57	3.25	1.57
2	4.5	3.44	3.86	3	2.8	3.57	2.75	3.29
2	3.25	4.56	3.14	3.33	3	3.71	3.75	3.71
2	3.29	4.56	3	3.17	3	3.14	3.25	3.14
2	4.21	3.39	3.43	3	3	3.57	4	3.29
2	3.13	5.28	2.43	2.83	2.8	3	2.75	2.86
2	3.88	4.28	2.57	3.83	4.2	3.43	3.25	3.14
2	4.79	5	1.86	4.17	2.8	2.43	2	2.86
2	4.25	2.39	3.86	3.83	3.2	4.14	4.25	3.71
2	3.75	3.67	3.43	3.17	3.2	3.57	3.5	3.14
2	3.63	1.67	4.71	3.83	4.6	4.57	4.75	4.29
2	3.38	3.56	3.43	3.33	3.4	3.86	4.25	4
2	2.92	2.72	3.86	3.67	4	3.86	4.25	4
2	4	4.11	3.29	3.17	3.2	3.14	4	3.14
2	3.5	4.94	2.86	3.5	3.2	3.29	4.25	2.86
2	4.17	4	3.71	3.67	3.2	3.71	4	3.43
2	3.25	3.11	4.43	3.67	3	3.71	4.5	3.29
2	4.38	3.78	3.43	2.5	3	2.86	3.75	3.14
2	3.33	4.17	4	3.67	3.2	4.29	4	4
2	2.96	3.56	3.71	4	3.2	4	4.25	3.57
2	3.29	4.17	3.43	2.83	3.4	3.86	4	4.14
2	2.29	4.83	3.57	2.67	3	3.57	1.5	4.43
2	4.33	4.22	2.86	4	3	2.14	3.25	3.29
2	4	4.06	3.43	3.67	3	3	4.25	4
2	3.46	1.89	4.14	4.33	3.8	4.57	4.5	4.29
2	3.71	4.28	3.57	3.33	3	3.57	3.75	3.29
2	4.42	5.44	1.14	2.33	2	4	3	2.14
2	4	2.5	3.71	3.5	4	4	4	3.71
2	3.92	4.39	3.14	2.83	3	3.71	4	3
2	3.04	5.56	2.43	2.33	2.4	3.57	4	2.71
2	3.75	4.56	3.29	2.67	3.6	3.86	4.25	3.57
2	3	1.67	2.86	3.33	3.4	3.57	3.5	4.29
2	3.04	2.72	3.29	2.83	3.6	3.43	3.75	4.29
2	3.54	4.28	2.29	1.83	2.8	3.57	4	3.29
2	3.63	3.44	3	2.83	2.8	3.43	4	3
2	3.25	2.89	2.29	3.33	3.2	3.14	2.5	3.43
2	4.21	3.94	3.57	3.17	3	3	4	2.86
2	4.42	4.67	3.71	3.67	3.6	3.57	4	3.86
2	4.04	3.5	3.57	3	3	3.57	3.75	3.71
2	3.29	3.06	3.43	3.5	2.8	3.86	4	3.43
2	4.08	3.56	2.86	2.67	2.8	3.43	3	3.29
2	3.54	3.06	3.29	3.67	3.4	3.71	4	3.14
2	3.96	3.67	3.29	3.33	2.8	3.57	3.5	2.43
2	4.67	3.56	3.14	2.5	3.2	3.14	3.5	4
2	3	4.33	3.71	3.17	3.4	3.71	4	3.29
2	4	2.22	4.43	4.33	4	4.43	4.25	3.86
2	4.13	3.39	4.29	4.17	3.4	3.86	4.5	3.71
2	3.54	3.5	3.57	3.83	3.4	3.71	4	4.14
2	4.33	4.28	3.14	2.67	3	3.14	3.5	2.57
2	4.33	4	4.29	4.5	3.8	4.57	5	4.29
2	4.13	4.56	3.14	3.67	3	3.43	3.5	3
2	4.04	3.83	2.14	2.33	2.4	2.57	3.25	2.43
2	3.46	5.56	2.43	2.33	2.2	3.14	3.5	1.86
2	4.04	2.17	3.86	3.33	3.6	4.43	5	3.71
2	4.29	4.11	3.43	3.67	2.8	3.43	4.25	3.43
2	3.63	2.83	3.57	4.17	3.2	3.57	4	3.29
2	4.21	4.06	4.57	4.5	3.4	5	5	4
2	4.67	2.83	4	3	4	3.57	4	4.29
2	4.38	5.06	3.29	2.83	2.4	2.71	4.5	3.14
2	3.5	2.94	4	3.33	4	3.71	5	3.29
2	3.5	4.5	3	3	2.8	3.57	4	3.86
2	4.71	2.94	4.14	2.17	3.2	3.29	4.25	3.14
2	4.04	4.39	3.43	4	2.8	3.57	4	3.57
2	2.38	3.17	3	3.33	2.8	3.86	3.75	3.43
2	3.58	4.89	3	2.17	3.2	3	3.75	2.71
2	2.88	2.33	4.43	4.33	4	4.86	4.25	4.86
2	4.04	3.39	3.71	3.33	3	3.43	4.25	3
2	4.54	6.33	2	4	2.6	1.71	1.25	2.57
2	3.92	4	3.43	2.5	3	2.43	2.5	3
2	3.75	4.17	3	2.67	2.6	2.86	3	3
2	4.42	3.78	3	3	3.2	3	3.5	2.86
2	4.54	4	3	3	3	3	3	3
2	3.54	4.56	2.43	2.83	2.4	2.14	3	1.43
2	3.54	5.28	3.14	2.83	2.6	3.14	4.75	2.57
2	4.21	4.06	3.43	4.17	2.4	3	2.75	3.29
2	4.46	3.39	3.29	2.83	2.6	3.71	3.75	3.43
2	3.96	4.56	3.43	3.67	2.4	3	3.25	2.43
2	3.46	2.06	4.29	4.5	4.2	3.57	3	4.29
2	4.75	4.5	3.71	2.83	3.4	3.57	2.75	4
2	3.5	3.89	3.86	3.33	2.2	3	3.75	2.71
2	4.46	4.61	2.86	2.17	3.2	3.29	3.25	2.43
2	4.38	4.06	3.14	2.67	3.2	3.71	4	2.71
2	4.75	3.11	2.86	3	2.6	3.29	3.5	3.43
2	3.96	3.72	2.86	3.17	3.6	3.71	3	2.57
2	4.5	3.67	3	2.83	2.8	3	4	2.86
2	3.54	5.22	3.14	2.33	3	2.86	3.5	3.29
2	3.38	4.28	3.86	3	3.8	3.86	3.25	3.29
2	4.08	3.5	3.57	4.17	3	3.86	3.75	3.29
2	3.29	2.33	4	3.83	3.8	4	4	3.14
2	4.58	4.22	3.71	2.5	2.6	3	4.25	2.43
2	2.38	4	3.71	3.5	3.4	3.43	3.5	4.29
2	3.38	3.5	3.71	3.33	3.6	3.86	3.5	2.86
2	4.17	4.72	3.29	2.83	2.6	3	4.25	2.86
2	3.67	2.61	3	3.67	2.8	3.29	4	3
2	2.75	3.17	4.43	3.83	4.2	4	4.5	4.29
2	3.67	2.94	4	3.67	3.4	4.29	4	4.43
2	3.33	4.61	3.57	2.83	3.6	3.43	4	3.43
2	2.88	3.11	3.71	3	3.8	3.86	3.75	4.14
2	2.33	4.22	4	3.33	3.8	4	4	4.14
2	4.08	4.39	3.14	2.17	1.8	3.43	3.5	2.14
2	3.63	4.28	3.14	3.17	3.2	3.14	3.75	3.14
2	4.29	3.06	2.57	2.83	3	2.86	2.75	2.86
2	3.71	2.5	3.29	4	3.4	3.86	4	3.57
2	4	3.72	3	3	3	3	3	3
2	4.75	3.11	3.29	3.17	3.2	3.43	3.5	3.14
2	3.5	2.94	3.43	3.33	2.6	2.43	2.5	3
2	4.21	4.67	2.29	2.33	2.8	2.29	2	2.57
2	4.38	4.5	3.29	3.5	2.8	3.29	3	2.71
2	4	3.06	2.57	2.33	2.8	2.43	2.25	2.86
2	3.17	4.33	3	3	3.2	3	3	3
2	4.33	5	3.14	2.67	2.8	2.57	2.75	2.71
2	4.33	3.89	3.43	2.5	2.8	3.71	4.25	3
2	4.29	4.06	3.71	3.5	4	3.43	4.25	3.14
2	2.75	3.33	4	3.67	3.2	3.43	4.25	3.57
2	4.25	3.78	3	3	3	3	3	3
2	4.21	3.67	4.71	4.33	3.8	4.71	5	4.14
2	4.46	4.22	3	3	2.8	3	2.75	3
2	3.92	4.06	2.86	2.67	2.2	3	3.75	3
2	3.88	3.39	3.71	3.67	3.4	3.71	4	3.14
2	4.21	4	3.71	3.67	3.6	3.71	4	3.43
2	4.04	2.61	3.71	3.67	3	4	4	3.57
2	4.13	4.5	3.57	3	3.4	3.86	3.75	3.57
2	3.71	4.72	2.43	2.5	2.8	2.29	3.25	2.57
2	4.21	3.5	3.57	3.67	3	4.14	4	3.57
2	2.54	2.39	4.57	3.67	4	4.29	4.75	4
2	3.83	2.72	3.71	3.67	4	3.71	4	3.71
2	3.54	5.61	2.29	2.33	2.8	2.29	2	2.57
2	4.33	4	3.71	2.67	3	3.43	3.25	3.57
2	3.67	3.28	3.57	3.17	3	3.43	4	3
2	4.04	4.22	3.43	3.17	3.4	3.57	4	3.86
2	4.25	2.11	3.71	4	3.4	4	4.25	3.29
2	4.63	2.72	3.57	3	3.6	3.57	4.25	3.57
2	3.38	5.22	2.43	3.17	3	3.29	3	3.14
2	4.79	5.06	2.86	2	3.4	2.86	3.75	3
2	4.38	2.28	3.71	3.67	3	4.29	4	2.71
2	3.71	3.94	3.57	3	3.2	3.29	4	3.29
2	3.21	4.78	3.29	3	3	3.29	4	3
2	4.29	4	3.86	3.67	3.2	3.71	4	3.14
2	3.46	3.5	3.57	3.83	4	4	3.75	3.43
2	4	5.33	3.29	3.17	3.6	3.86	2.75	3.29
2	3.54	4.11	3.71	3.5	3.4	3.86	3	3.71
2	4.58	4.33	2.86	2.33	2.6	3.14	3.5	2.86
2	4.25	5	2	3	2.6	2.86	3.5	2.29
2	3.46	1.28	4.43	4	3.6	4.71	4.5	4.14
2	5.42	4.11	4.71	2.83	4.4	4.43	4	4
2	4.58	4.67	2.29	2.17	2.8	2.71	2.5	3.57
2	4.75	3.61	3.14	2.5	2.4	2.57	3.75	3.14
2	3.5	4.28	4.14	3.5	3.4	3.86	4.5	3.86
2	3.04	2.78	4.57	4.67	3.8	4.14	4	3.71
2	2.38	4	3	3	3	3	3.25	3
2	4	2.33	3.14	4	2.2	2.86	3.75	3.14
2	3.79	4.5	2.43	2.33	3.2	3.14	4.25	2.86
2	2.46	2.89	5	4	3.4	5	5	4.29
2	4.13	4.5	3.43	3.17	3.4	3.57	3.5	3
2	3.54	4.11	3.29	2.83	3.2	3.43	3	3.57
2	3.04	3.33	4.71	4	4	4.71	4.75	4
2	3.33	3.33	3.71	3.5	4	4	3.75	3.86
2	4.08	4.39	3.57	3	3.6	3.57	3.25	3.43
2	3.88	3	3.29	3.83	2.2	3.71	4	3.14
2	3.17	4.06	4.14	3.33	3.4	3.86	3.75	3.86
2	4.21	4.22	3.57	3.5	3.6	3.14	3.5	3.43
2	4.38	4.06	3.14	2.83	3	3.43	3	3
2	4.79	3.67	2.57	3	2.4	3.14	3.25	2.86
2	3.79	3.39	3.86	3.83	3.8	4.29	4.5	3.71
2	4.5	3.5	3.29	2.5	3.4	3.29	3.5	2.86
2	4.13	4.78	3	2.83	3.4	3.86	3.75	3
2	3.17	3.39	3.14	3.5	3.4	4	4.25	3.57
2	3.08	4.44	2.71	2.83	2.6	3	3.75	2.86
2	3.79	4.89	2.71	2.67	2.2	3.14	4.75	2.86
2	5.46	2.89	2.86	2.33	2.8	3.57	4.25	4
2	4.13	3	3.43	3.17	3.4	3.43	4	3.43
2	3.75	4.28	3.43	2.5	3	3.29	3.25	2.71
2	4.17	3.44	3	3	3.2	3	3	3
2	4.54	3.11	3.86	3.67	3	4	4	3.43
2	3.13	3.67	3.57	4.17	3.6	4.71	4.75	3.43
2	5.33	2.06	3.86	2.5	3	3.71	4.25	2.57
2	2.5	4.44	3.71	2.83	4.4	4	3.5	4.29
2	3.83	4.06	3.71	3.33	2.6	3.29	4.25	3.71
2	3.54	3.11	3.57	3.17	3.2	3.43	4	3.14
2	3	6.06	1.57	2.5	2.2	2	4.25	1.86
2	3.58	3.89	3.14	3	3.4	3.86	4.25	3.14
2	4.88	4.72	3.14	2	3.8	2.57	3	3.43
2	2.29	4.11	4.14	3.5	3.2	4	3.5	3.71
2	4.63	3.78	2.71	2	3	3.29	3.75	3.57
2	2.67	4.11	3	2.67	2.4	3.57	2.5	3.43
2	4.08	2.44	2.86	2.33	2.6	3.86	3.75	2.57
2	5.42	3.06	3.14	2.17	3.2	2.29	3.75	2
2	4.04	3.39	3.71	2.67	3.6	3.57	4.5	3.71
2	2.71	3	3.29	3.5	3	4	3.25	3.29
2	3.96	4.39	3.43	3.17	3.4	3.71	3	3.43
2	4.38	3.94	3	3	3	3	3	3
2	2.79	4	4	3.67	3.6	3.57	3.75	3.86
2	4.83	3.5	3	2.17	2.6	3	3.25	3
2	4.96	5.94	2.43	2.17	3.2	2.57	2.75	2
2	4.13	3.89	3	3.83	3.6	4	2.75	3.86
2	4	3.78	4.14	2.83	3.4	3.43	4	4
2	2.92	2.5	3.71	3.83	3.4	4	3.25	4.14
2	4.5	3.83	3.71	2.67	4.2	3.71	4.25	4.43
2	2.75	4	4	3	3.2	4.14	4.25	3.71
2	4.38	4	1.86	2.33	2.6	2.43	3	2.71
2	4.54	5.06	3.57	3	3.4	3.43	3.25	2.86
2	4.33	2.28	3.71	3.83	3.2	4.43	4.75	3.57
2	4.54	3.83	3.57	3.5	3.2	4.14	4.25	2.86
2	4.17	5.22	2	1.83	2.6	2.71	2	3.71
2	4.29	4	3	3	3	3	3	3
2	3.96	2.44	3.57	3.67	3.4	3.71	4	3.43
2	3.96	3.78	3.71	3.67	3.2	4	4	3.43
2	4.38	4	3	3	3	3	3	3
2	4.29	3.33	2.86	2.83	2.8	3	3.5	3
2	3.67	3.72	3.71	3.67	3.2	3.71	4	3.43
2	4.25	3.89	3	3	3	3	3	3
2	4.29	1.44	3.43	3.67	3.4	3.71	4.25	4
2	4.29	3.5	2	3	3	3.29	2.75	3.14
2	4.25	4	3.43	3.67	3.4	3.57	4.25	3.43
2	3.63	4.17	3.43	3.17	3.2	3.29	3.75	3.14
2	3.5	3	3.71	3.17	3.4	3.71	4	3.43
2	4.13	4.17	3.71	2.67	3.4	3.71	4.25	3
2	4.33	3.61	3.29	3.67	3.2	3.71	4.25	3.57
2	4.17	3.83	3.71	3.67	3.2	3.71	4	3.43
2	2.29	5.22	3.14	3.17	3.2	3.57	2.5	2.29
2	3.75	3.56	3.71	3.67	3.2	3.71	4	3.43
2	3.88	5.22	3.43	3.17	3	3.43	3.25	2.71
2	4.96	3.06	2.71	2.67	3	1.86	3.25	3
2	4.04	3.28	4.43	4.33	3.4	4.43	5	3.86
2	4.04	4.83	3.14	3.17	2.2	3	4	2.71
2	3.83	4.61	3.57	3.33	3.2	3.14	2.5	3.14
2	4.25	4.28	3	2.33	2.8	3.14	3.5	3.14
2	3.79	4.06	3.71	3.67	3.4	4	3.75	3.71
2	3.21	4	3.14	3.17	3.6	3.14	3.75	2.57
2	4.04	3.28	3.71	3.17	3.2	3.57	4	2.86
2	4.04	4.56	2.86	2.33	2.6	2.57	3.25	3
2	2.92	2.89	4.29	3.5	3.6	4.43	3.5	3.57
2	4.04	4	3	3.17	3	3	3.25	3.14
2	2.83	4.44	3.43	3	2.6	3.29	3.5	3.57
2	3.13	5.44	2.86	2.83	2.6	3.14	3.25	2.57
2	4.29	3.61	3.43	3.17	3.6	4.29	4.75	3.86
2	3.92	3.72	4	3.5	3.6	3.14	3.5	3.71
2	3.92	3.5	3.57	3.5	3.2	3.86	4.25	3.29
2	4.5	4.83	3	1.83	2.4	3.29	4	2.29
2	3.71	3.67	3	2.83	3	3.43	4	3
2	3.88	3.72	3.86	4	4	3.86	2.5	4
2	4.29	4	3	3	3	3	3	3
2	4.25	4	3	3	3	3	3	3
2	4.29	3.78	3	2.67	3.6	2.71	3.5	3
2	4.96	2.78	4.29	2.33	4	3.86	3	3.14
2	4.54	3.33	3.86	3	3.8	3.71	4	3.86
2	4.13	1.44	4	3.67	4.2	4.29	3.75	3.14
2	2.67	2.39	3.71	4.17	3.2	4.14	4	4.14
2	3.63	4.56	3.29	3	2.6	3.14	3	3.29
2	3.79	3.56	2.71	2.67	3.2	3.29	3.5	3.57
2	3.08	3.83	2.86	3	2.6	2.71	3	3.14
2	3.33	1.94	5	3.5	4	4.86	4.25	4.57
2	3.29	5.06	2.29	1.33	2.4	2.57	2.75	2.86
2	4	2.33	3.14	2	2.2	2.86	3.75	3.14
2	4.21	4.17	3.29	3.5	3.4	3.57	3	2.71
2	4.54	4.83	3.43	2.33	3.2	3	3	3.43
2	4.67	3.22	2.86	2.5	2	2.86	3.75	3.14
2	4.13	3.28	3.29	3.17	3	3.43	3.75	2.71
2	4.75	6.06	3.14	2.33	2.6	3.14	3.5	2.57
2	3.08	3.89	3.71	3.17	2.8	3.71	4	2.86
2	4.13	4.17	3	2.83	3.2	2.29	3	2.86
2	3.96	3.39	3.43	3.5	3.4	3.29	2.75	3
