# Supplementary material for: Gender differences in the relationship between adult attachment and self-identity: A network analysis research among Chinese college students
Source: PLoS One. 2026 Jun 12;21(6):e0351504. doi: 10.1371/journal.pone.0351504 (PMC13262891; doi:10.1371/journal.pone.0351504)
Supplement: S1 Data — (ZIP) [file pone.0351504.s001.zip › Data and Code/boy data.xlsx]

## Sheet: Sheet1
sub	sex	D1	D2	D3	D4	D5	D6	D7	D8
1	1	4.04	1.33	4.43	3.17	3.4	4.14	5	3.57
5	1	4.21	4	3	3	3	3	3.25	2.86
10	1	3.04	4.44	3.86	3.17	3.4	3.71	4.5	3.57
14	1	3.67	2.5	3.71	3.83	3.4	3.71	4	3.57
17	1	2.79	1.61	3.71	3	2.8	3.57	4.5	1.71
19	1	2.29	4.56	2.86	2.83	3.4	3.71	3.5	3.43
21	1	3.08	2.5	3.43	3.33	3.6	3.71	4	3.14
23	1	3.67	4.78	3.14	1.33	2.4	2.43	4.25	2.57
36	1	3.96	4.06	3.86	3.5	3.4	3.57	4	3.86
37	1	2.17	2	4.57	3.17	3.8	4.43	5	4.57
44	1	2.46	3.72	2.86	3	2.4	2.57	4.5	2.71
49	1	4.13	4.17	3.57	2.67	3.4	3.57	4.25	3.29
52	1	4.42	3.67	3.57	3	3.2	3.57	3.5	3.43
56	1	3.88	4.11	3.29	3.5	3	3.57	4.25	3.29
60	1	3.75	4.06	3.71	2.5	3.4	3.57	3.5	3.57
69	1	4.29	3.11	3.71	3.5	3	4	4	3.43
70	1	3.67	2.5	4.43	3.67	3.4	2.71	4	3.86
74	1	3.88	4.56	3	3	3	2.71	3.5	3.14
80	1	4.25	3.56	4	3.33	3.2	3.57	3.5	4.29
82	1	2.58	3.61	3.71	3.67	3.2	3.71	4	3.43
83	1	4	2.61	2.29	2.67	2.4	3.71	2.75	3.29
90	1	3.67	4.28	3	3.67	3	3.71	3.5	2.86
94	1	2.67	2.28	3.57	2.17	2.6	3.71	4.25	2.43
95	1	4.29	2.83	3.71	4.17	3.2	4	4	3
97	1	3.63	3.17	3.14	3.67	3	3.71	4.25	3
103	1	2.54	4.72	3.14	4.17	2.6	2.86	4.75	2.86
107	1	4.17	4.44	3.71	3.33	3	3.71	4.25	3.57
110	1	3.54	3.83	3.43	3.33	3	3.14	4	3.57
113	1	3.08	2.06	4	3.67	3.6	4	4	4
114	1	2.79	3.83	4	2.83	3.6	3	4	3.14
115	1	3.04	3.67	3.29	3.33	4	3.57	3.5	3
116	1	4.25	4	3.86	3.5	3	3.71	4	3.29
119	1	2.96	3.17	3	2.83	3.6	3	4	3.57
123	1	3.67	3.61	3.71	2.5	3.4	4	3.5	4.71
128	1	3.54	3.78	3.43	3.5	4	3.86	3.75	3.43
129	1	3.5	3.06	3.57	3	3.4	3.43	4	3
131	1	4.38	4.44	3.29	2.83	3	3.14	3.75	3.29
134	1	4.17	4	3.14	3	3	3	3.25	3
135	1	4.25	4	3.14	3	3	3	3.5	3
138	1	3.38	4.39	3	3	3	3	3	3
142	1	4.29	3.83	4.43	3.67	3.6	4.43	4	3.29
143	1	4.25	4	3	3	3	3	3	3
145	1	4.92	1.89	3.71	2.17	2.4	3.86	3.5	3.57
147	1	4.46	4.33	2.71	3	3	2.43	2.5	3
149	1	3	3.28	4.29	3.83	3.6	4.14	4.25	3.29
150	1	3.67	2.61	3.57	3.17	3.2	4	2.25	4
154	1	4.04	2.5	4.86	4.17	3.8	5	4.5	3.86
160	1	2.42	3.89	3.71	3.17	3.6	3.14	3.75	3.57
161	1	3.13	4.5	3.29	3.17	3.4	4.43	3.75	3.57
163	1	3.5	3.67	3.29	3	3.2	3.71	4.25	3.29
165	1	3.38	1.67	4	3.5	3.2	4.43	3.25	3.29
179	1	3	5.56	2.71	2.83	3.8	2.86	3.25	3.86
183	1	4.58	3.78	3.57	3	2.8	3.29	2.5	2.57
186	1	2.92	2.06	4.43	4.33	4.2	4.71	5	4.57
188	1	4.38	4.06	4.14	3.5	3.2	3.86	4.25	4.43
194	1	4.13	5	3	3	3.2	3	3	3
197	1	4.13	4.56	3.14	3.17	2.8	3	3.75	3.14
200	1	3.88	4.94	2.71	2.33	2.4	2.29	4	3.29
236	1	4.13	4.44	3.14	2.67	2.2	3.29	3.5	3
240	1	3.25	2.39	3.57	2.33	3	3	3	3.29
248	1	4.13	4.72	3.71	3.67	3.4	3.71	4	3.43
249	1	4.21	4	3	3	3	3	3	3
252	1	4.08	3.78	3.29	2.67	2.4	3.43	3.5	3.57
253	1	4	4.89	3	3.17	3	3.14	3.5	2.86
254	1	3.58	3.78	2.71	3.5	3.8	2.86	3	3.43
255	1	4.04	4.17	3	3.33	3	3	4	3
256	1	4	4.06	3.14	2.67	3.2	3	3.25	3.71
257	1	4.08	5.33	2.43	1.83	2.2	2.43	2	2.29
258	1	3.71	1.33	4.43	3	3.8	4.57	5	4
261	1	4.42	2.56	3	2.83	2.8	2.29	4.75	3.14
263	1	3.88	4	3.71	3.67	3.4	3.57	4	3.43
264	1	4.25	4	3.71	3.5	3	3.86	3.75	3.57
265	1	4.33	4.5	3	3	3	3	3	3
266	1	4.17	2.17	3.71	4	2.8	4	4.75	3.29
268	1	3.46	4.11	2.71	3.5	3	2.71	3.5	2.57
270	1	3.88	2.94	3.14	3.33	3.2	4.14	5	2
271	1	4.54	4.72	3	2.17	2.8	3	3.75	2.71
273	1	3.08	3.39	3.14	2.33	3	3.86	3	2.43
274	1	3.54	4.22	4	3.67	4	4	3.75	3.71
275	1	4.21	4.33	3.14	2.5	2.4	2.86	3	3
276	1	3.58	4.17	3.14	3.17	3.4	3.57	3.5	3
278	1	3.83	5.11	2.14	2.5	2	2.86	3.75	3.86
279	1	4.25	4	4.43	4	2.4	4.14	4.75	3.29
283	1	3.83	4.56	3.29	3.17	2.4	2.71	3	2.57
284	1	3.29	5.33	2.86	2	2.2	2	3.75	2
286	1	3.63	1.83	4.57	3.67	4	4.29	4.5	4.14
288	1	4.17	4	3	3	3	3	3.5	3
289	1	4.5	2.78	3	3	2.6	3.29	3	3.14
291	1	4.04	3.06	3	3.17	3	2.86	3.25	3.43
294	1	4.58	4.06	3.57	2.83	3	3.29	3.75	3.29
295	1	3.25	3.17	3.29	2.83	2.2	3.43	3.25	3.29
296	1	4.08	3.17	4	3.17	2.4	3.71	4	3.29
297	1	4.04	3.72	3.57	2.17	2.4	2.86	3.25	2.86
298	1	3.96	3.17	2.57	2.17	3.2	3.86	4.75	4.29
300	1	3.58	2.28	3.71	3.83	2.6	3.86	4.75	3.57
302	1	3.33	4.94	3.57	2.5	2.4	3	3	2.71
306	1	4	3.89	2	2.5	1.8	2.14	2.5	2.14
308	1	2.71	6.06	2.57	2.67	2.6	2.71	3.25	2.57
309	1	3.21	4.22	2.71	3	2.6	3	3	3.29
310	1	3.88	3.89	4.14	2.83	3.2	3.43	3.5	2.86
311	1	4	4.61	2.29	2.83	2	1.57	3.5	3.29
313	1	3.29	5	2.43	2.5	2.2	3.71	4.25	2.71
314	1	3.92	3.11	3.29	2.17	2.6	3.57	4	1.86
315	1	3.92	3.78	3.29	2	2	3.29	3.25	3.29
316	1	3.5	4.17	3.86	2.83	2.8	4	4	4
317	1	3.79	3.72	3.14	2.67	3.6	2.14	3.75	3.14
319	1	2.75	3.67	3.14	3.17	4.4	3.43	4.25	3.14
322	1	3.38	2.22	4.29	2.5	3.6	4.43	4	3.57
324	1	3.29	5.56	3.14	2.83	2.8	3.43	4.5	3.29
325	1	3.83	3.56	2.86	3	2.8	2.57	2.5	2.57
331	1	3.04	4.44	3.29	3.83	3.2	2.71	4	2.29
334	1	4.42	3.11	3.29	3.33	3	3	3.5	2.29
338	1	4.21	2.11	3.29	3.17	3.4	3.14	3.25	3.29
339	1	4.33	3.67	3.43	3.5	3.2	3.14	3.5	3.57
340	1	4.21	4.06	4.43	4.33	4	4.86	5	4.71
342	1	4.29	1.33	1.57	2	2	1.57	1.25	2.14
343	1	4.29	3.5	3.71	2	3.4	3.71	4	3.43
347	1	3.88	3.39	3	3	3	3	3.5	3
349	1	4.21	4	3	3	3	3	3	3
350	1	4.17	4	2.71	3.33	3	3	3	3
354	1	3.67	3.28	2.86	2.83	2.8	2.71	3.25	2.86
355	1	4.08	3.83	3.14	2.83	3	3.29	3	3.14
356	1	3.83	4	2.29	2.33	2.8	2.29	2	2.57
359	1	4.29	4	4.71	3.67	4.2	5	5	4.43
363	1	3.75	2.39	3.14	3	3	3.43	3	2.86
367	1	3.5	2.33	3.43	4	3.2	3.86	3.75	3
370	1	4.21	4.06	3.71	3.17	3.2	3.71	3.75	3.14
371	1	3.42	5.83	3.29	3.33	2.2	2.57	3.5	3.14
378	1	4	4.83	3	2.33	2.4	3.14	3	3
385	1	4.08	2.44	3.14	3	2.8	2.57	3.5	2.57
392	1	4.21	2.22	2.29	2.67	2.8	2.86	3.25	3.71
399	1	3.92	3.72	3.14	3.33	2.6	2.86	3.25	2.57
400	1	3.33	2.06	2.29	2.5	3	2.29	2.5	2.86
407	1	4.17	4.17	3.29	3.5	3.4	3.57	3	2.71
416	1	4.33	2.5	2.29	2.5	2.8	2.29	3.5	2.29
418	1	2.42	3.22	2.57	2.83	2.2	2.29	3	3.14
421	1	4.5	4.56	3.29	2.83	3.6	3.43	3.5	3.86
423	1	4.29	3.5	3.71	3.33	3.6	3.71	3.5	4.14
429	1	4	3.83	2.86	3.5	2.2	3	3	3.14
431	1	3.92	3.94	3.57	3.17	3.4	3.14	3.25	3.57
440	1	3.88	2.33	3.43	3.83	3	3.43	4	3.43
442	1	3.83	4.83	2.57	2.83	2.4	2.29	3.25	2
444	1	3.04	3.06	4.57	3.5	4.4	3.86	3.75	3.71
457	1	3.96	4.33	3.29	2.67	3.6	3.71	3.5	2.86
460	1	3.96	3.17	3.71	2.83	3.2	3.57	4.25	4
464	1	2.83	2.89	4.43	4	4.2	4	4.25	3.43
465	1	2.46	1.94	3.71	2.17	3.6	2.43	2.75	4.43
466	1	3.17	2.89	3.86	3	4	3.43	3.5	4
469	1	3.5	3.78	3.71	3.17	2.4	2.86	4	2.71
480	1	3.38	3.06	3	3.33	3.6	2.71	2.75	3.29
482	1	4.21	4	2.86	3	2.6	3	3	3
485	1	4.42	4.89	2.43	2.5	2.4	3	3.25	2.43
496	1	3.88	4.5	3	2.5	3.4	3	3.75	3.57
505	1	3.71	7	1.57	2.33	1.8	1.57	1	1.57
506	1	3.67	4.06	1.57	2.33	1.8	1.57	1	1.57
520	1	4.08	4.78	1.57	1.67	2.6	1.57	1	2.14
530	1	3.58	3.94	4.14	3	3.4	4.14	4.5	3
531	1	4.17	2.67	3	3.17	2.4	3.71	3.75	3.43
532	1	3.25	2.5	2.71	2.5	2.2	2.57	2.75	3.14
533	1	3.33	5.61	1.71	1.67	2	2.29	2	2.71
535	1	3.75	4.5	2.43	2.33	3.2	3.14	4.25	2.86
536	1	2.42	2.89	5	4	3.4	5	5	4.29
538	1	4.08	4.5	3.43	3.17	3.4	3.57	3.5	3
539	1	3.5	4.11	3.29	2.83	3.2	3.43	3	3.57
540	1	3	3.33	4.71	2.67	4	4.71	4.75	4
541	1	3.29	3.33	3.71	3.5	4	4	3.75	3.86
542	1	4.04	4.39	3.57	3	3.6	3.57	3.25	3.43
543	1	3.83	3	3.29	3.83	2.2	3.71	4	3.14
544	1	4.71	3.72	3.57	3.33	3	3	4	2.71
545	1	4.79	3.28	2.86	2.83	2.6	3.29	4.5	2.43
547	1	3	2.56	4.71	3.17	3.8	4	4.5	3.43
548	1	4.25	3.5	3.14	2.83	2.8	3.29	3.75	2.14
549	1	4.29	3.39	3.14	2.67	2.6	3.14	4.5	2.86
550	1	3.29	4.5	3.29	3.17	2.4	4.86	4.25	3
552	1	4.58	4.83	3.57	3.67	2.8	3.71	3.75	3.86
553	1	3.13	4.06	3.86	3.5	3.4	3.57	4	3.86
554	1	2.17	2	4.57	4.17	3.8	4.43	5	4.57
556	1	4.04	3.67	3.29	3.17	3.2	3.71	4	2.71
557	1	3.04	1.78	4.86	2.5	4.2	4.43	4.5	4.43
558	1	5.38	1.83	3.71	2.83	3.6	3.57	4.5	1.86
559	1	3.58	3.28	3.86	3.5	3.6	4.14	4.5	3.57
561	1	2.58	3.72	2.86	3	2.4	2.57	4.5	2.71
562	1	3.25	4.44	3.43	3.17	3.4	3.57	3.5	3.14
564	1	3.75	3.33	4.14	4	4	4	3.75	3.29
565	1	3.5	4.5	2.57	2.67	1.8	2.57	4.25	1.86
566	1	4.13	4.17	3.57	2.67	3.4	3.57	4.25	3.29
568	1	4.17	1.33	1.57	1.67	2.6	1.57	1	2.14
569	1	4.42	3.67	3.57	3	3.2	3.57	3.5	3.43
570	1	4.29	3.22	3	2.17	3	3	1.75	2.71
571	1	3.42	2.94	3.14	3.5	3.4	4	3.25	3.43
573	1	3.88	4.11	3.29	3.5	3	3.57	4.25	3.29
574	1	3.75	3.83	2.86	3	2.8	2.57	3.75	2.57
575	1	4.29	3.89	3	3	3	3	3	3
576	1	4.04	1.33	4.43	3.17	3.4	4.14	5	3.57
577	1	2.92	5.5	2.14	2.5	2.2	4.29	2.5	2.14
578	1	3.67	2.5	3.71	3.83	3.4	3.71	4	3.57
579	1	2.79	1.61	3.71	3	2.8	3.57	4.5	1.71
580	1	3.38	5.22	3.86	4	3.4	3.71	3.75	4.43
581	1	4.75	3.72	3.57	3.33	3	4.43	4	2.71
582	1	2.17	2	4.57	3.17	3.8	4.43	5	4.57
583	1	2.46	3.72	2.86	3	2.4	2.57	4.5	2.71
584	1	4.33	3.22	3	3.67	3	3	1.75	2.71
585	1	3.79	3.83	2.86	3	2.8	3.57	3.75	2.57
586	1	3.67	2.5	4.43	3.67	3.4	2.71	4	3.86
587	1	4.63	4.06	2.29	4	2.4	2.29	2.5	2.29
588	1	2.58	3.61	3.71	3.67	3.2	3.71	4	3.43
589	1	4	2.61	2.29	2.67	2.4	3.71	2.75	3.29
590	1	3.42	4.72	2.57	3.5	2.6	4	3.5	2.86
591	1	2.67	2.28	3.57	2.17	2.6	3.71	4.25	2.43
592	1	3.21	5.39	2.43	2.33	2.8	3.86	2.5	2.86
593	1	2.96	3.17	3	2.83	3.6	3	4	3.57
594	1	3.5	3.06	3.57	3	3.4	3.43	4	3
595	1	4.92	1.89	3.71	2.17	2.4	3.86	3.5	3.57
596	1	3.5	3.67	3.29	3	3.2	3.71	4.25	3.29
597	1	4.29	4.33	2.71	2.83	2.8	3.29	1.5	2.71
598	1	4.58	4.17	2.57	3.67	3.4	2.29	2.25	2.86
599	1	3	5.56	2.71	2.83	3.8	2.86	3.25	3.86
600	1	4.79	5	1.86	4.17	2.8	2.43	2	2.86
601	1	4.33	4.22	2.86	4	3	2.14	3.25	3.29
602	1	4.42	5.44	1.14	2.33	2	4	3	2.14
603	1	4.54	6.33	2	4	2.6	1.71	1.25	2.57
604	1	3.71	1.33	4.43	3	3.8	4.57	5	4
605	1	4.42	2.56	3	2.83	2.8	2.29	4.75	3.14
606	1	4.21	4.06	3.43	4.17	2.4	3	2.75	3.29
607	1	3.08	3.39	3.14	2.33	3	3.86	3	2.43
608	1	3.96	4.56	3.43	3.67	2.4	3	3.25	2.43
609	1	4.04	3.06	3	3.17	3	2.86	3.25	3.43
610	1	3.92	3.11	3.29	2.17	2.6	3.57	4	1.86
611	1	3.38	2.22	4.29	2.5	3.6	4.43	4	3.57
612	1	4.29	3.5	3.71	2	3.4	3.71	4	3.43
613	1	2.75	3.33	4	3.67	3.2	3.43	4.25	3.57
614	1	4.29	4	4.71	3.67	4.2	5	5	4.43
615	1	4	2.33	3.14	4	2.2	2.86	3.75	3.14
616	1	4.33	2.5	2.29	2.5	2.8	2.29	3.5	2.29
617	1	4.38	4.06	3.14	2.83	3	3.43	3	3
618	1	2.46	1.94	3.71	2.17	3.6	2.43	2.75	4.43
619	1	3.67	4.06	1.57	2.33	1.8	1.57	1	1.57
620	1	3.25	2.5	2.71	2.5	2.2	2.57	2.75	3.14
621	1	3	3.33	4.71	2.67	4	4.71	4.75	4
622	1	3	2.56	4.71	3.17	3.8	4	4.5	3.43
623	1	3.04	1.78	4.86	2.5	4.2	4.43	4.5	4.43
624	1	2.58	3.72	2.86	3	2.4	2.57	4.5	2.71
